# Supplementary material for: A data-driven eXtreme gradient boosting machine learning model to predict COVID-19 transmission with meteorological drivers
Source: PLoS One. 2022 Sep 13;17(9):e0273319. doi: 10.1371/journal.pone.0273319 (PMC9469970; doi:10.1371/journal.pone.0273319)
Supplement: S1 Table — (XLSX) [file pone.0273319.s001.xlsx]

## Sheet: Variable Description
Variable name	Description
Cases	COVID-19 confirmed cases
T2M	MERRA-2 Temperature at 2 Meters (C)
T2M_MAX	MERRA-2 Temperature at 2 Meters Maximum (C)
T2M_MIN	MERRA-2 Temperature at 2 Meters Minimum (C)
RH2M	MERRA-2 Relative Humidity at 2 Meters (%)
WS10M_MAX	MERRA-2 Wind Speed at 10 Meters Maximum (m/s)
PS	MERRA-2 Surface Pressure (kPa)
PRECTOTCORR	MERRA-2 Precipitation Corrected (mm/day)

## Sheet: Afghanistan
Time Series COVID-19 Data of Afghanistan along with meteorological variables from February 24, 2020 to January 29, 2022
YEAR	Month	Day	Cases	T2M	T2M_MAX	T2M_MIN	RH2M	PRECTOTCORR	PS	WS10M_MAX
2020	2	24	5	-4.07	0.55	-7.68	91.81	5.42	69.19	5.06
2020	2	25	0	-3.65	2.14	9.13	79.12	0.32	69.21	5.67
2020	2	26	0	-1.56	5.24	-7.38	83.56	0	69.31	4.09
2020	2	27	0	-1.31	2.26	-5.91	88.75	17.56	68.96	6
2020	2	28	0	-5.71	-2.1	-9.91	89.31	7.14	68.8	3.12
2020	2	29	0	-5.85	0.81	-12.47	79.12	0.48	68.9	1.86
2020	3	1	0	-3.42	2.64	-8.9	68.06	0	69.13	3.36
2020	3	2	0	-1.67	4.62	-6.86	60.81	0.01	69.12	3.01
2020	3	3	0	-2.01	2.59	-5.24	72.88	2.4	68.88	3.9
2020	3	4	0	-4.88	-1.88	-9.28	89.88	21.61	68.53	5.17
2020	3	5	0	-7.5	-3.13	-11.61	92.25	33.99	68.45	3.96
2020	3	6	0	-9.4	-1.56	-16.04	88.12	0.37	68.54	3.59
2020	3	7	3	-13.26	-5.98	-19.73	88	1.12	68.47	7.09
2020	3	8	0	-13.77	-5.09	-23.43	68.62	0.06	68.76	7.13
2020	3	9	0	-8.57	-3.95	-14.35	78.38	0.2	68.8	6.39
2020	3	10	0	-6.67	-3.42	-9.99	93.56	1.38	68.5	2.85
2020	3	11	3	-7.38	-2.12	-12.8	95	0.23	68.3	5.34
2020	3	12	0	-8.31	-2.1	-14.48	92.12	0.04	68.58	7.06
2020	3	13	0	-7.62	0.12	-14.6	77.62	0	69.01	3.81
2020	3	14	3	-6.8	-0.6	-12.54	68	0	69.19	4.59
2020	3	15	6	-3.61	1.37	-10.75	75.44	0	69.25	2.77
2020	3	16	5	-1.57	1.68	-4.26	89.62	0	69.25	2.77
2020	3	17	1	-1.77	2.53	-5.98	88.5	0	69.33	4.88
2020	3	18	0	-0.83	3.98	-5.99	79.94	0.27	69.4	2.63
2020	3	19	0	0.54	5.79	-4.2	78.25	0.81	69.13	4.4
2020	3	20	2	-0.75	2.19	-6.18	92.62	67.57	68.86	3.91
2020	3	21	0	-5.2	0.08	-10.21	86.81	2.97	69.03	5.8
2020	3	22	10	-2.22	2.79	-8.04	78.62	2.71	69.18	4.87
2020	3	23	6	-0.12	2.69	-3.17	93.5	42.56	68.85	6.7
2020	3	24	2	-1.53	0.26	-9.5	82.94	65.05	68.68	6.12
2020	3	25	32	-5.52	-0.66	-11.67	89	15.07	68.85	5.52
2020	3	26	6	-3.2	-0.13	-9.06	88.56	13.79	68.98	3.99
2020	3	27	11	-2.7	-0.85	-7.1	84.12	10.55	68.92	3.94
2020	3	28	15	-5.74	-0.77	-11.68	90.06	5.39	69.03	3.58
2020	3	29	8	-3.14	0.74	-9.38	88.31	9.36	69.07	3.59
2020	3	30	0	-0.53	1.34	-3.48	95.38	10.24	68.84	4.19
2020	3	31	52	-1.89	-0.24	-8.16	90.19	28.05	68.7	6.98
2020	4	1	26	-5.86	-1.42	-13.53	92.06	34.97	68.96	8.93
2020	4	2	43	-7.07	-0.17	-15.85	64.44	0.24	69.16	3.28
2020	4	3	34	-3.03	1.33	-8.17	73.06	1.53	69.33	3.27
2020	4	4	1	-1.6	1.69	-5.27	84.44	1.7	69.27	2.88
2020	4	5	29	-1.02	1.97	-6.09	86.5	16.36	69.23	3.57
2020	4	6	38	-0.11	1.22	-3.62	84.5	29.35	69.04	5.37
2020	4	7	30	-2.02	1.83	-8.31	84.5	0.6	69.08	3.93
2020	4	8	56	-1.21	2.33	-5.91	85.69	11.29	69.19	2.8
2020	4	9	21	-0.14	3.01	-2.77	90	19.54	69.15	5.3
2020	4	10	77	1.58	6.42	-3.02	91	22.5	69.4	5.7
2020	4	11	0	2.55	6.21	0	94.69	35.77	69.68	4.62
2020	4	12	34	2.85	7.42	-1.08	93.75	6.87	69.57	6.98
2020	4	13	52	3.49	7.83	-0.87	91.75	44.99	69.3	7.34
2020	4	14	58	2.05	5.39	-0.9	93.19	74.02	69.09	5.22
2020	4	15	105	0.64	5.27	-2.78	83.38	2.14	69.27	6.73
2020	4	16	24	1.17	6.3	-2.57	81.44	0.99	69.13	4.45
2020	4	17	51	-0.11	2.66	-3.48	91.31	39.25	68.88	3.76
2020	4	18	63	0.15	4.87	-5.11	80.62	0.94	69.06	3.42
2020	4	19	25	1.61	6.48	-2.4	79.81	2.42	69.08	3.19
2020	4	20	63	2.08	6.17	-1.49	77.19	3.99	69.14	4.91
2020	4	21	30	2.78	8.58	-2.65	68.19	0.02	69.3	6.38
2020	4	22	66	4.28	8.93	-1.02	67.88	0	69.25	5.16
2020	4	23	84	6.13	12.69	0.33	67.44	0	69.17	3.48
2020	4	24	50	4.83	9.11	0.92	84.69	0.02	69.1	2.27
2020	4	25	104	5.45	11.91	-0.87	74.62	0	69.23	4.84
2020	4	26	133	6.8	13.65	-0.04	64.75	0	69.44	5.63
2020	4	27	68	6.77	14.07	2.2	67.06	0.58	69.49	4.28
2020	4	28	172	6.35	12.4	0.72	79.94	0.03	69.48	7.8
2020	4	29	124	5.36	10.75	1.27	80.19	10.29	69.46	7.32
2020	4	30	0	7.12	13.12	2.12	75.44	0.12	69.53	6.23
2020	5	1	344	5.68	10.05	2.3	86.44	84.25	69.34	10.4
2020	5	2	298	5.58	10.24	0.88	79.56	14.99	69.23	4.64
2020	5	3	0	3.37	8.62	-1.84	76.06	29.03	69.24	4.22
2020	5	4	0	4.41	8.69	0.16	78.31	10.2	69.37	6.5
2020	5	5	0	3.91	10.15	-1.52	76.69	0.06	69.44	6.33
2020	5	6	755	4.9	11.67	-2.31	70.75	0	69.37	6.92
2020	5	7	168	5.83	12.72	0.86	77.12	2.28	69.38	5.81
2020	5	8	171	8.08	14.6	0.58	73.12	0.15	69.33	8.32
2020	5	9	0	8.58	14.51	2.37	57.88	0	69.37	6.36
2020	5	10	839	9.42	16.15	1.73	59.56	0.02	69.46	3.27
2020	5	11	262	8.18	13	2.6	67.25	0	69.43	6.45
2020	5	12	303	6.46	13.1	3.16	74	7.18	69.38	6.02
2020	5	13	0	7.54	13.98	2.17	76.12	0.52	69.12	5.94
2020	5	14	372	5.12	9.69	0.69	80.5	4.18	69.11	5.92
2020	5	15	714	5.13	11.84	-0.38	67.44	0.07	69.21	6.59
2020	5	16	349	5.3	11.2	-0.54	59.38	0	69.14	4.67
2020	5	17	233	5.3	11.26	-0.18	58.44	0	69.08	4.88
2020	5	18	437	3.69	11.32	-3.07	72.31	0	69.16	5.49
2020	5	19	583	5.32	13.55	-3.83	59.69	0.06	69.17	4.87
2020	5	20	490	7.55	14.9	-0.83	61.38	0.36	69.23	3.54
2020	5	21	531	7.46	13.22	1.57	73.56	0	69.31	3.88
2020	5	22	540	8.15	16.34	-1.44	59.56	0.01	69.31	4.23
2020	5	23	736	10.2	17.57	1.84	47.94	0	69.35	3.2
2020	5	24	716	11.95	18.12	5.37	52.44	0	69.53	4.62
2020	5	25	512	10.83	17.38	4.05	57.44	0	69.59	3.94
2020	5	26	737	10.53	18.36	1.54	58.62	0	69.51	3.41
2020	5	27	548	8.65	15.96	1.32	69.31	0	69.42	5.53
2020	5	28	637	7.94	14.36	1.21	76.25	0	69.23	6.03
2020	5	29	643	8.76	15.52	1.64	68.94	1.1	69.22	4.83
2020	5	30	784	8.83	16.28	0.21	55.88	0.01	69.23	4.6
2020	5	31	651	9.8	17.48	1.4	45.56	0	69.29	4.17
2020	6	1	656	9.32	16.87	2.18	47.19	0	69.31	4.77
2020	6	2	742	7.76	15.74	-1.11	54.25	0	69.27	5.09
2020	6	3	775	8.77	16.51	0.31	54.69	0	69.19	4.23
2020	6	4	624	9.26	18.46	0.3	56.69	0	69.25	7.05
2020	6	5	1078	9.59	17.86	0.27	57.62	0	69.36	9.81
2020	6	6	582	9.71	17.83	1.94	56.75	0	69.36	8.39
2020	6	7	791	9.44	18.76	-2.13	47.62	0	69.27	5.41
2020	6	8	575	12.23	19.29	4.24	46.38	0	69.21	6.42
2020	6	9	305	12.37	19.4	5.23	51.12	0	69.25	5.16
2020	6	10	920	10.84	19.42	1.12	54.31	0	69.27	4.36
2020	6	11	748	11.25	20.19	0.81	46.25	0	69.12	5.05
2020	6	12	656	11.9	19	5.1	44.19	0	69.02	5.67
2020	6	13	556	12.14	18.71	6.08	42.06	0	69.05	5.1
2020	6	14	664	11.59	18.94	4.67	43.75	0	69.3	6.51
2020	6	15	761	10.32	19.09	1.82	43.94	0	69.36	7.51
2020	6	16	106	10.11	18.63	1.68	46	0	69.29	8.02
2020	6	17	1241	10.87	19.3	1.87	48.06	0	69.13	4.19
2020	6	18	463	12.51	20.58	2.25	44.94	0	69.1	3.55
2020	6	19	541	13.94	21.09	7.02	43	0.12	69.1	4.06
2020	6	20	419	14.27	21.83	6.25	44.75	0.08	69.23	3.45
2020	6	21	536	15.24	23.12	7.23	38.88	0	69.21	4.14
2020	6	22	310	16.12	23.72	8.14	39.12	0	69.23	4.26
2020	6	23	338	16.26	23.42	10.05	49.19	0	69.37	6.33
2020	6	24	159	15.04	22.13	8.55	56.5	0.48	69.33	6.95
2020	6	25	535	14.83	22.16	5.34	56.75	0	69.17	3.69
2020	6	26	85	14.7	22.64	5.9	50	0	69.15	3.22
2020	6	27	356	12.62	21.48	2.83	48.56	0	69.24	4.46
2020	6	28	351	10.77	19.01	1.84	52.44	0	69.17	4.73
2020	6	29	271	14.22	21.32	6.52	38.19	0	69.12	6.48
2020	6	30	121	13.66	19.26	7.69	59	0.01	69.22	7.18
2020	7	1	403	14.8	21.76	7.78	50.75	2.36	69.26	7.98
2020	7	2	260	12.83	22.2	3.55	52.62	0.07	69.34	5.52
2020	7	3	302	12.55	22.3	2.05	45.44	0	69.29	5.02
2020	7	4	348	12.85	21.65	3.54	43.75	0	69.04	3.49
2020	7	5	279	11.51	20.11	2.06	42.44	0.22	68.87	4.49
2020	7	6	113	13.48	20.61	6.51	45.88	0.26	68.94	2.66
2020	7	7	320	14.4	21.45	7.66	48.38	0	69.17	3.09
2020	7	8	210	15.05	21.87	7.34	44.31	0	69.27	6.41
2020	7	9	59	15.23	22.79	8.09	45.5	0	69.06	4.48
2020	7	10	541	13.98	22.56	4.64	51.88	0	69.03	3.59
2020	7	11	157	13.08	21.47	3.53	51.31	0	68.96	5.11
2020	7	12	100	13.74	21.38	4.85	55.94	0	68.84	5.71
2020	7	13	4	14.44	21.21	6.4	51	0	68.95	4.4
2020	7	14	285	15.57	22.78	8.34	47.75	0.58	69.17	4.01
2020	7	15	200	15.81	24.07	8.32	50.94	0.01	69.23	3.8
2020	7	16	130	12.4	18.53	7.46	66.88	1.8	69.15	2.53
2020	7	17	159	14.15	21.12	6.06	56.56	0	69.16	3.01
2020	7	18	60	15.1	21.54	8.77	59.19	3.22	69.31	4.37
2020	7	19	186	14.56	23.23	6.47	56.38	0.02	69.25	3.9
2020	7	20	34	12.39	20.94	4.68	44.81	0	69.05	6.53
2020	7	21	106	11.61	20.09	2.74	49	0	69.05	6.02
2020	7	22	112	13.73	22.83	3.73	38.75	0	69.2	4.02
2020	7	23	188	16.15	24.32	8.2	31.5	0	69.21	3.44
2020	7	24	66	16.52	24.68	8.23	37.06	0	69.4	3.91
2020	7	25	55	16.6	24.85	7.62	42.56	0	69.56	4.55
2020	7	26	121	17.08	25.35	9.36	45.38	0	69.51	3.65
2020	7	27	106	16.33	24.48	7.21	45.88	0	69.39	3.7
2020	7	28	105	16.48	25.01	7.98	41.62	0	69.28	4.28
2020	7	29	103	14.16	24.18	3.76	42.81	0	69.32	6
2020	7	30	71	16.32	25.29	7.16	40.69	0	69.3	4.8
2020	7	31	0	16.73	24.7	8.74	37.5	0.06	69.23	4.96
2020	8	1	168	15.84	23.64	8.49	39.62	1.14	69.16	5.93
2020	8	2	0	15.99	24.12	8.28	33.88	0.43	69.11	4.78
2020	8	3	0	16.05	24.19	8.05	35.56	1.12	68.85	3.58
2020	8	4	37	15.38	24.21	7.51	39	0	68.79	3.2
2020	8	5	82	14.26	23.76	3.35	43.06	0	68.98	3.81
2020	8	6	67	16.42	24.9	7.26	36.12	0	69.24	2.65
2020	8	7	41	18.03	25.94	9.93	39.44	0.01	69.31	2.37
2020	8	8	78	18.08	25.23	11.77	46	0.05	69.13	2.2
2020	8	9	39	17	24.84	8.63	43.88	0.03	69.02	3.99
2020	8	10	0	16.82	25.07	8.87	35.88	0.01	69.05	4.05
2020	8	11	215	17.14	25.41	8.92	36.12	0	69.12	4.77
2020	8	12	76	17.86	26.3	9.62	32.5	0	69.08	4.57
2020	8	13	79	15.83	25.62	6.58	32.56	0	69.07	4.81
2020	8	14	7	16.66	26.43	7.24	31.25	0	69.05	3.54
2020	8	15	120	17.87	27.17	9.73	26.12	0	69.06	3.46
2020	8	16	45	17.9	27.13	9.75	24.31	0	69.15	3.95
2020	8	17	0	18.87	27.27	10.08	22.19	0	69.12	3.34
2020	8	18	3	18.26	26.28	11.02	26.56	0	69.1	6.15
2020	8	19	0	15.9	24.35	8.26	32.88	0.65	68.92	3.51
2020	8	20	160	15.06	24.28	6.65	33.56	0	68.98	3.24
2020	8	21	97	15.31	24.49	5.25	27.75	0	69.21	4.18
2020	8	22	38	16.22	24.81	8.65	24.88	0.02	69.27	4.09
2020	8	23	59	17.57	26.4	8.9	27.69	0	69.22	4.23
2020	8	24	46	18.14	26.71	9.37	25	0	69.2	3.91
2020	8	25	71	17.77	26.59	9.37	34.75	0	69.22	3.11
2020	8	26	43	16.87	24.44	9.83	52.31	0.01	69.2	5.66
2020	8	27	16	14.74	22.01	8.5	45.06	0	69.09	5.02
2020	8	28	11	14.66	23.22	6.57	38.38	0	69	2.32
2020	8	29	3	14.65	23.09	6.37	26.44	0	69.07	3.38
2020	8	30	0	14.53	23.32	5.76	32.94	0	69.08	3.97
2020	8	31	19	14.38	22.73	6.47	37.75	0	69.15	4.2
2020	9	1	34	14.56	22.77	7.51	40.94	0.37	69.23	3.95
2020	9	2	47	13.96	22.9	6.8	26.88	0	69.4	4.83
2020	9	3	45	12.33	21.93	2.87	28	0	69.53	2.4
2020	9	4	0	13.62	22.24	5.07	23.19	0.01	69.51	3.65
2020	9	5	16	13.19	21.83	6	20.25	0	69.35	4.44
2020	9	6	94	12.48	21.46	4.68	23.75	0	69.25	5.09
2020	9	7	96	12.93	21.98	2.65	25.69	0	69.32	3.13
2020	9	8	26	12.75	21.62	5.06	17.19	0	69.36	4.89
2020	9	9	24	12.79	22.15	5.19	17.12	0	69.37	5.14
2020	9	10	28	11.69	20.69	2.7	17.75	0	69.22	3.74
2020	9	11	34	11.65	21.45	1.92	17.44	0	69.17	2.89
2020	9	12	35	12.63	21.3	4.32	18.62	0	69.45	2.48
2020	9	13	75	13.43	21.26	6.55	17.31	0	69.42	3.65
2020	9	14	56	12.23	20.75	5.79	19.5	0	69.33	5.03
2020	9	15	43	11.75	19.89	3.63	23.38	0	69.3	3.37
2020	9	16	40	11.97	20.33	5.19	20.5	0	69.27	4.73
2020	9	17	17	10.83	20.11	2.58	25.94	0	69.32	3.95
2020	9	18	11	8.74	19.76	-0.86	38	0	69.29	5.26
2020	9	19	36	10.23	20.88	-0.61	14.75	0	69.26	3.74
2020	9	20	125	12.07	21.51	4.44	5.06	0	69.32	3.59
2020	9	21	30	9.7	21.47	-0.12	8	0	69.31	4.25
2020	9	22	22	8.51	21.51	-3.01	20.62	0	69.21	4.04
2020	9	23	49	7.83	19.05	-2.06	38.06	0	69.13	3.98
2020	9	24	25	10.31	20.05	-0.52	22.62	0	69.21	2.17
2020	9	25	16	11.13	19.95	4.33	12	0	69.1	4.38
2020	9	26	6	9.35	18.71	2.48	14.06	0	68.97	6.75
2020	9	27	35	8.24	17.72	0.89	19.31	0	69.15	5.95
2020	9	28	12	8.25	17.13	1.2	20.12	0.05	69.22	5.94
2020	9	29	15	7.01	13.79	0.55	36.44	0	69.08	9.62
2020	9	30	14	3.99	12.49	-2.92	39.44	0.01	69.05	6.99
2020	10	1	17	5.02	13.94	-2.21	18.31	0.54	69.24	5.76
2020	10	2	5	5.56	14.38	-1.38	20.38	0	69.31	5.98
2020	10	3	7	6.96	16.52	-0.25	19.44	0	69.33	5.48
2020	10	4	44	7.19	16.81	0.38	23.06	0	69.41	6.34
2020	10	5	81	7.24	17.55	-0.75	25.88	0	69.39	5.33
2020	10	6	64	7.59	16.3	1.44	24	0	69.41	5.97
2020	10	7	62	7.55	16.74	0.84	27.31	0	69.47	5.3
2020	10	8	68	7.23	15.87	0.01	21.5	0	69.52	4.61
2020	10	9	77	7.39	15.22	1.67	26.25	0	69.51	5.85
2020	10	10	10	6.22	14.17	0.62	47	4.15	69.45	7.61
2020	10	11	96	4.19	11.34	-0.86	47.31	3.15	69.26	5.7
2020	10	12	71	3.41	11.83	-3.24	42.56	0.18	69.06	3.8
2020	10	13	58	2.44	10.89	-5.25	50.62	0.82	69.19	3.73
2020	10	14	66	4.48	12.06	-1.43	27.81	0	69.27	4.12
2020	10	15	32	5.15	12.79	-0.31	22.62	0	69.34	3.87
2020	10	16	47	5.06	13.83	-0.56	18.44	0	69.26	5.3
2020	10	17	68	4.35	13.27	-1.18	18.44	0	69.26	4.68
2020	10	18	59	2.86	12.69	-4.18	31.62	0.05	69.35	3.41
2020	10	19	87	4.34	14.23	-4.93	22.56	0	69.27	2.95
2020	10	20	88	5.11	14.38	-2	16.88	0	69.18	4.52
2020	10	21	0	2.45	11.91	-5.08	33.19	0	69.39	6.28
2020	10	22	49	4.12	13.62	-4.38	21.75	0	69.22	4.87
2020	10	23	116	3.91	11.38	-2.07	19.94	0	68.98	4.31
2020	10	24	61	1.43	10.7	-6.77	38.06	0	68.98	5.62
2020	10	25	81	-0.02	8.69	-7.85	36.69	0	69.28	5.47
2020	10	26	65	4.95	14.11	-2.21	17.19	0	69.46	6
2020	10	27	104	4.97	14.46	-1.44	20.38	0	69.35	5.44
2020	10	28	95	1.98	10.3	-4.47	35.19	0	69.29	4.28
2020	10	29	113	-0.42	8.58	-7.31	31.69	0	69.45	3.6
2020	10	30	123	1.25	9.17	-4.96	12	0	69.45	3.23
2020	10	31	66	1.71	9.05	-2.74	9.75	0	69.46	3.41
2020	11	1	91	2.86	10.52	-1.54	9.38	0	69.53	3.34
2020	11	2	76	3.26	11.45	-1.56	16.25	0	69.63	4.75
2020	11	3	132	2.93	11.34	-2.27	29.88	0	69.58	4.94
2020	11	4	95	1.84	10.71	-3.36	27.44	0	69.44	4.65
2020	11	5	86	2.61	10.98	-4.45	17.88	0	69.41	3.62
2020	11	6	121	3.37	10.61	-0.78	16.5	0	69.62	4.9
2020	11	7	40	4.1	12.01	-0.67	19.44	0	69.8	3.49
2020	11	8	58	4.5	12.3	-0.46	16.06	0	69.78	3.71
2020	11	9	126	4.28	11.97	-0.1	16.75	0	69.58	5.65
2020	11	10	138	2.66	9.94	-1.76	26.75	0	69.38	4.79
2020	11	11	166	1.46	8.33	-2.59	40.69	0	69.49	5.77
2020	11	12	146	-0.28	5.63	-4.26	73.31	15.29	69.56	6.02
2020	11	13	186	-0.83	2.05	-4.25	95.25	65.93	69.26	6.27
2020	11	14	174	-3.73	-0.55	-8.7	96.62	2.19	68.8	4.34
2020	11	15	66	-11.3	-3.9	-18.86	92.81	1.01	68.85	3.95
2020	11	16	205	-12.03	-2.74	-18.99	58.38	0	69.11	3.3
2020	11	17	163	-11.13	-3.08	-16.41	60.31	0.02	69.04	2.89
2020	11	18	225	-11.06	-3.75	-17.13	92.88	2.1	68.8	5.45
2020	11	19	223	-13.59	-6.28	-19.45	93	0.03	68.86	5.24
2020	11	20	377	-14.67	-6.3	-20.52	80.38	0	69	4.95
2020	11	21	215	-11.88	-3.38	-19.44	85.44	0	69.04	5.6
2020	11	22	60	-7.77	-2.31	-14.54	97.38	0.98	68.83	6.53
2020	11	23	203	-5.96	-1.62	-9.98	96.69	3.65	68.77	5
2020	11	24	282	-8.09	-3.42	-12.4	95.94	0.39	68.75	3.48
2020	11	25	290	-11.85	-5.5	-18.21	96.75	1.51	68.87	4.2
2020	11	26	212	-9.77	-0.97	-18.26	57.94	0	69.37	2.17
2020	11	27	226	-6.62	0.51	-11	48.81	0	69.67	4.22
2020	11	28	123	-4.06	1.23	-8.92	72.44	0.09	69.8	2.75
2020	11	29	127	-3.6	1.33	-7.3	86.19	0	69.62	3.05
2020	11	30	249	-3.42	2.06	-7.45	89.44	0	69.56	3.43
2020	12	1	283	-3.55	2.19	-7.93	85.12	0	69.58	3.7
2020	12	2	219	-3.5	2.91	-7.49	88.81	0	69.57	4.28
2020	12	3	263	-2.96	3	-7.31	90.06	0	69.37	4.33
2020	12	4	278	-3.13	1.87	-7.38	91.5	8.14	69.08	7.27
2020	12	5	130	-6.06	0.19	-9.74	82.75	0.03	68.94	6.45
2020	12	6	253	-5.22	1.01	-10.4	72.62	0.23	69.11	6.11
2020	12	7	260	-2.24	1.31	-4.78	93.56	17.67	69	10.34
2020	12	8	235	-8.09	-3.26	-14.39	94.56	8.47	68.96	5.31
2020	12	9	230	-11.17	-3.39	-15.67	83.94	2.81	68.97	2.99
2020	12	10	174	-11.43	-3.38	-16.24	60.81	0	68.89	3.05
2020	12	11	213	-11.99	-4.79	-17.15	81.06	0.02	68.76	2.79
2020	12	12	73	-15.08	-6.88	-20.07	91.31	0	68.67	3.81
2020	12	13	126	-14.17	-7.53	-19.36	94.69	10.81	68.55	5.25
2020	12	14	321	-17.34	-10.99	-23.26	95.56	1.97	68.41	4.84
2020	12	15	211	-18.42	-8.75	-25.19	83.31	0.02	68.76	3.72
2020	12	16	219	-16.57	-6.06	-24.25	59.56	0	68.98	2.7
2020	12	17	224	-13.03	-4.68	-19.74	79.88	0	69.13	5.55
2020	12	18	275	-9.33	-1.61	-14.46	95.94	0	69.14	4.07
2020	12	19	254	-7.85	-1.19	-13.04	93.69	0	69.24	4.02
2020	12	20	80	-7.13	-0.45	-12.38	96.81	0.06	69.14	7.82
2020	12	21	142	-10.13	-3.29	-13.72	81.62	6.79	69.1	3.21
2020	12	22	210	-10.47	-2.38	-16.28	50.88	0	68.98	2.73
2020	12	23	182	-10.73	-2.43	-16.25	50.56	0	68.85	3.48
2020	12	24	287	-9.85	-2.54	-15.11	66.88	1.95	68.88	4.12
2020	12	25	238	-8.87	-3.02	-14.13	79.38	0	68.79	7.82
2020	12	26	169	-11.39	-3.65	-18.65	94.69	4.03	68.43	10.41
2020	12	27	84	-17.79	-9.89	-24.27	94.25	1.36	68.54	9.32
2020	12	28	159	-19.35	-9.09	-24.61	76.81	0.12	68.68	5.3
2020	12	29	140	-14.19	-4.31	-22.42	68.19	0	68.95	3.03
2020	12	30	183	-10.72	-1.98	-15.85	40.06	0	69.09	1.81
2020	12	31	0	-10.14	-1.81	-15.28	45.88	0.48	69.09	2.35
2021	1	1	183	-11.85	-3.15	-17.21	61.88	0	69.02	2.68
2021	1	2	73	-10.65	-1.7	-16.58	58.88	0	69.07	2.91
2021	1	3	123	-10.35	-1.36	-15.72	53.5	0	68.94	3.17
2021	1	4	200	-9.52	-2.68	-15.76	80.81	0	68.89	4.56
2021	1	5	102	-9.89	-4.43	-14.26	87.56	0	68.81	1.91
2021	1	6	94	-11.47	-3.61	-16.45	79.62	0	68.78	2.67
2021	1	7	102	-13.87	-7.76	-18.24	84.75	0.11	68.55	3.73
2021	1	8	125	-17.49	-8.15	-23.64	85.44	0.03	68.78	6.52
2021	1	9	68	-15.27	-4.72	-22.43	57.94	0	69.12	5.22
2021	1	10	89	-13.77	-3.4	-20.24	49.31	0	69.15	4.24
2021	1	11	49	-8.25	0.7	-16.7	35.81	0	69.26	3.15
2021	1	12	46	-7.29	1.25	-12.13	46.81	0	69.43	3.29
2021	1	13	106	-6	1.67	-11.73	37.12	0	69.42	2.41
2021	1	14	85	-4.52	2.05	-8.99	38.56	0	69.22	2.55
2021	1	15	56	-5.25	1.3	-9.67	43.5	0	69.14	2.45
2021	1	16	107	-3.32	1.63	-8.45	38.38	0	69.16	1.84
2021	1	17	46	-4.3	1.51	-9.75	47.88	0	68.87	3.21
2021	1	18	78	-7.04	0.13	-12.17	66.31	0	68.92	6.9
2021	1	19	79	-7.88	-0.84	-13.38	82	0	69.02	6.02
2021	1	20	137	-8	0.51	-14.55	62.38	0	69.19	3.83
2021	1	21	125	-6.42	0.95	-11.53	61.06	0	68.84	8.49
2021	1	22	80	-10.36	-3.31	-24.32	81.25	1.55	68.52	10.85
2021	1	23	76	-17.99	-7.93	-26.17	76.25	0	68.82	8.08
2021	1	24	36	-12.13	-3.17	-21.31	69.25	0	69.03	3.8
2021	1	25	77	-10.02	-2.38	-14.53	58.44	0	68.96	4.45
2021	1	26	78	-10.81	-2.76	-16.77	55.31	0	68.88	4.3
2021	1	27	104	-9.58	-2.37	-14.68	46.12	0	68.92	4.23
2021	1	28	37	-10.1	-1.92	-15.17	55.06	0	68.96	5.24
2021	1	29	48	-9.31	-0.26	-15.64	66.44	0	69.08	5.68
2021	1	30	69	-6.78	1.73	-12.75	76.81	0	69.1	5.04
2021	1	31	15	-5.76	1.53	-10.52	88	0	68.92	9.68
2021	2	1	36	-6.22	0.87	-12.02	69.25	0	69.17	4.7
2021	2	2	62	-5.21	-0.83	-8.92	69.69	0	69.03	3.11
2021	2	3	53	-6.03	-2.33	-9.44	86.38	0.01	68.88	6.46
2021	2	4	57	-6.92	-0.25	-12.05	64.81	0	69.07	3.38
2021	2	5	34	-5.1	3.13	-11.62	41.25	0	69.15	4.52
2021	2	6	65	-2.16	4.72	-8.75	54.5	0	69.32	5.59
2021	2	7	5	0.67	8.08	-3.48	63	0	69.43	6.27
2021	2	8	24	-0.7	6.08	-4.77	56.56	0	69.34	7.6
2021	2	9	25	-2.1	3.39	-7.1	59.81	0	69.22	5.77
2021	2	10	18	-1.27	6.1	-6.47	51	0	69.28	6.12
2021	2	11	18	-0.75	5.29	-5.8	45.19	0	69.28	4.05
2021	2	12	25	0.22	6.06	-2.77	48.12	0	69.21	5.01
2021	2	13	28	-0.31	5.71	-4.12	57.19	0	69.16	6.85
2021	2	14	19	-0.38	5.29	-4.52	50.12	0	69.17	2.98
2021	2	15	22	-0.08	5.33	-3.52	44.69	0	69.11	2.71
2021	2	16	4	0.34	6.33	-3.86	35.94	0	69.16	1.93
2021	2	17	22	0.23	6.58	-3.99	38.69	0	69.24	3.99
2021	2	18	17	1.21	7.39	-3.44	38.75	0	69.37	3.77
2021	2	19	18	0.86	6.38	-2.17	59	0	69.49	6.12
2021	2	20	5	0.42	5.1	-2.38	85.38	0.6	69.41	10.27
2021	2	21	24	-0.46	3.71	-2.88	88.12	1.15	69.36	6.88
2021	2	22	13	-0.73	3.39	-3.48	84.44	0.77	69.16	7.27
2021	2	23	29	-2.12	2.8	-5.05	71.44	0	69.05	8.08
2021	2	24	18	-1.45	3.19	-5.06	67.19	0	68.88	10.41
2021	2	25	16	-2.06	2.87	-5.6	72	0.01	68.83	10
2021	2	26	16	-3.37	0.35	-6.57	80.56	0.1	68.52	9.04
2021	2	27	11	-4.64	0.55	-8.91	61.69	0.01	68.59	6.86
2021	2	28	7	-3.41	3.1	-8.82	43.25	0	68.78	4.34
2021	3	1	19	-1.8	5.24	-7.71	45	0	69.16	6.24
2021	3	2	26	-0.88	4.05	-3.45	65.5	0	69.23	9.27
2021	3	3	11	-1.69	3.13	-5.61	76	0	69.09	7.32
2021	3	4	5	-1.35	3.76	-5.36	64.75	0	69.24	7.34
2021	3	5	52	-0.1	6.14	-5.89	56.94	0	69.33	6.3
2021	3	6	13	0.58	5.52	-3.54	77.38	0	68.88	11.04
2021	3	7	7	-2.35	2.84	-5.81	66.44	0	68.77	8.41
2021	3	8	29	-0.8	6.17	-5.85	49.5	0	69.07	6.19
2021	3	9	0	0.94	7.01	-3.66	45.62	0.01	69.08	9.06
2021	3	10	18	-0.85	3.8	-4.16	61.88	0	69.04	8.84
2021	3	11	23	-1.19	2.54	-4.14	70.69	0.66	68.97	9.86
2021	3	12	42	0.13	6.06	-4.13	62.19	1.2	69.15	8.58
2021	3	13	0	0.11	3.15	-2.94	86.5	2.09	69.09	11.59
2021	3	14	26	-0.12	5.4	-5	66.31	0.4	69	10.03
2021	3	15	0	-1.31	4.12	-5.02	53	0	69.09	8.12
2021	3	16	10	-0.48	4.86	-4.42	67.19	0	69.18	7.38
2021	3	17	21	0.21	5.44	-3.56	64.94	0	69.24	6.14
2021	3	18	28	0.46	5.14	-2.96	75.81	0	69.25	7.86
2021	3	19	25	1.9	7.42	-2.31	72.62	0.04	69.23	8.93
2021	3	20	24	1.53	6.51	-2.8	79.81	0.06	69.01	9.29
2021	3	21	10	0.16	5.94	-3.16	66.81	3.66	68.79	5.91
2021	3	22	50	-1.79	2.69	-5.74	81.88	7.2	68.66	6.57
2021	3	23	24	-0.73	6.22	-6.38	62.19	0.02	68.93	5.92
2021	3	24	15	0.7	7.51	-4.99	62.12	0	69.31	5.92
2021	3	25	34	3.56	11.79	-2.4	66.5	0	69.44	9.41
2021	3	26	28	5.54	13.03	-0.63	53.88	0	69.52	10.44
2021	3	27	36	5.58	12.74	-1.31	66.88	0	69.39	13.99
2021	3	28	4	5.48	13.38	-2.45	56.69	0.23	68.96	13.79
2021	3	29	28	0.51	8.47	-5.31	48.69	0.4	68.91	12.41
2021	3	30	62	-1.75	6.44	-7.93	40.56	1.4	68.92	11.02
2021	3	31	70	-0.74	7.45	-6.97	37.81	0	69.04	10.25
2021	4	1	63	-0.37	7.18	-5.39	46.38	0	69.06	9.45
2021	4	2	55	1.05	9.05	-5.81	40.25	0	69.06	9.12
2021	4	3	23	3.73	11.48	-3.08	60.88	0	69.17	7.89
2021	4	4	81	2.97	8.18	-2.25	80.94	0	69.02	10.78
2021	4	5	41	1.4	9.19	-4.48	49.81	0.2	68.98	11.52
2021	4	6	62	-0.1	6.61	-5.97	40.81	1.22	68.91	7.17
2021	4	7	94	0.3	8.06	-6.18	45.5	0	69.25	6.62
2021	4	8	70	2.06	8.69	-4.51	45.75	0	69.17	5.73
2021	4	9	76	4	11.23	-1.46	36.69	0.15	69.15	6.09
2021	4	10	125	3.46	9.83	-0.45	56.75	0.12	69.38	6.8
2021	4	11	16	2.59	8.15	-2.7	72.94	0	69.48	8.33
2021	4	12	82	4.42	10.73	-1.4	70.19	0	69.53	6.12
2021	4	13	122	5.42	12.45	-0.72	62.56	0.26	69.45	7.3
2021	4	14	128	4.5	9.62	0.05	63.12	0.03	69.22	5.59
2021	4	15	42	2.83	8.62	-1.03	64.94	4.23	69.04	8.13
2021	4	16	78	4.06	11.15	-1.92	42.31	0.02	69.07	3.84
2021	4	17	109	3.45	10.53	-3.31	54.81	25.11	69.12	5.9
2021	4	18	72	2.3	10.08	-5.23	52.56	0.12	69.33	6.77
2021	4	19	105	4.3	12.27	-2.85	38.75	0.74	69.16	6.23
2021	4	20	139	2.69	9.87	-4.34	51.12	2.47	69.04	6.26
2021	4	21	177	2.55	10.61	-5.24	65.62	0.84	69.21	7.17
2021	4	22	98	2.64	12.19	-5.53	53.69	0	69.3	7.19
2021	4	23	230	3.71	12.6	-7.13	27.38	0	69.38	5.68
2021	4	24	188	7.92	15.94	1	26.06	0	69.48	3.06
2021	4	25	113	9.83	17.01	2.87	29.44	0	69.59	4.21
2021	4	26	172	10.33	16.87	3.83	36.88	0	69.51	3.61
2021	4	27	210	10.33	16.99	4.57	46.81	0	69.53	5.24
2021	4	28	145	10.49	16.26	5.04	43.94	0	69.6	2.8
2021	4	29	206	7.84	13.48	2.19	55.12	0	69.59	4.16
2021	4	30	169	7.59	15.86	0.37	67.06	0	69.46	3.48
2021	5	1	194	7	13.12	3.03	72	0.04	69.42	3.36
2021	5	2	183	6.33	11.58	1.47	77.44	3.7	69.42	3.62
2021	5	3	178	8.15	14.2	2.98	70.19	0.08	69.27	5.14
2021	5	4	263	5.83	10.33	1.72	82.31	27.01	69.1	5.34
2021	5	5	234	4.43	10.4	-1.42	78.12	0.13	69.15	7.4
2021	5	6	365	6.34	12.63	0.86	70.06	0.65	69.24	3.42
2021	5	7	293	8.45	14.99	0.72	58.62	0.01	69.43	4.38
2021	5	8	300	9.48	16.69	1.62	50.38	0	69.46	3.67
2021	5	9	87	10.62	17.76	3.11	48.31	0.14	69.34	3.49
2021	5	10	221	7.01	14.41	1.71	64.56	0	69.26	4.98
2021	5	11	340	7.98	16.3	0.1	64.25	3.25	69.2	3.59
2021	5	12	315	6.65	15.7	-1.31	62.5	0.25	69.11	7.31
2021	5	13	327	7.24	16.81	-4.12	48.75	0.13	69.03	3.78
2021	5	14	310	7.79	15.5	-0.48	45.81	7.73	69.03	4.36
2021	5	15	57	8.51	15.69	0.23	46.69	6.08	69.08	6.2
2021	5	16	72	8.65	14.19	2.21	44.88	0.43	69.26	5.32
2021	5	17	114	9.87	16.62	3.12	39.31	0	69.35	4.38
2021	5	18	221	10.04	16.75	2.73	42.56	38.86	69.27	4.8
2021	5	19	303	9.44	16.49	2.89	44.38	0.67	69.21	5.48
2021	5	20	453	6.4	13.71	-0.71	48.44	0	69.26	7.48
2021	5	21	505	6.25	14.8	-2.65	50.62	0	69.32	8.29
2021	5	22	406	4.23	12.62	-1.88	67.5	0	69.19	3.83
2021	5	23	242	7.04	14.44	-0.95	49.75	0	69.07	5.03
2021	5	24	547	7.69	15.77	-0.26	35.06	0	69.32	7.59
2021	5	25	628	9.11	17.23	1.69	39.25	0	69.3	4.3
2021	5	26	840	9.87	17.95	-0.62	39	0	69.24	3.99
2021	5	27	623	12.02	19.68	3.67	40.31	0	69.28	3.72
2021	5	28	764	11.51	18.3	5.07	53.69	0	69.35	4.48
2021	5	29	981	11.61	17.79	3.65	56.38	0	69.48	2.42
2021	5	30	650	11.89	20.23	3.86	50.38	0	69.52	4.51
2021	5	31	1077	10.3	19.15	1.7	46.75	0	69.36	6.84
2021	6	1	1139	10.62	19.43	1.49	46.19	0	69.39	7.76
2021	6	2	1049	11.26	20.33	2.7	42.69	0	69.49	7.57
2021	6	3	1093	12.44	21.79	2.81	43.19	0	69.57	6.27
2021	6	4	1509	13.04	22.7	3.77	40.38	0	69.62	5.49
2021	6	5	1335	13.79	23.16	2.37	37.38	0	69.52	5.62
2021	6	6	1261	15.57	23.62	7.27	33.06	0	69.5	3.06
2021	6	7	1617	16.19	24.12	7.24	34.19	0	69.5	3.36
2021	6	8	1485	15.24	24.06	5.98	46.31	0	69.5	5.58
2021	6	9	1724	15.12	23.86	4.95	39.81	0	69.38	5.14
2021	6	10	1842	16.43	24.9	8.3	34.69	0	69.21	2.98
2021	6	11	1824	15.4	24.13	6.73	34.19	0	69.2	5.07
2021	6	12	1024	14.29	23.8	4.05	37.19	0	69.26	4.96
2021	6	13	1121	11.76	21.13	3	42.19	0	69.23	5.88
2021	6	14	1597	11.23	22.07	0.3	36.25	0.02	69.08	7.57
2021	6	15	1814	8.83	18.24	0.21	34.25	0	68.89	8.55
2021	6	16	16	7.76	17.57	-3.1	31.12	0.3	68.93	6.73
2021	6	17	3243	8.58	17.94	-2.51	33.44	0	69.02	4.58
2021	6	18	2203	10.41	19.51	1.61	30.06	0	69.11	4.22
2021	6	19	1787	10.2	20.16	-0.2	32	0	69.2	5.59
2021	6	20	1385	9.93	18.57	0.23	42.88	0.17	69.18	5.79
2021	6	21	1996	10.73	19.69	2	40.19	0	69.28	4.55
2021	6	22	1847	10.98	21.05	-0.07	36.56	0	69.34	4.77
2021	6	23	2208	11.76	21.88	0.77	33.69	0	69.35	4.41
2021	6	24	1575	13.31	21.98	3.62	31.19	0	69.22	3.72
2021	6	25	2060	13.43	21.84	5.38	31.12	0	69.1	3.75
2021	6	26	1532	13.1	21.29	3.22	37.12	0	69.19	4.04
2021	6	27	1096	13.9	19.63	7.44	37.5	0	69.43	3.31
2021	6	28	1531	15.05	21.37	7.65	36.69	0	69.45	2.73
2021	6	29	1407	15.42	23.34	7.87	35	0	69.33	4.09
2021	6	30	1501	14.06	22.78	4.47	39.94	0	69.26	3.88
2021	7	1	1557	12.81	21.2	4.68	36.69	0	69.18	8.22
2021	7	2	1940	13.54	22.23	4.04	40.69	0.01	69.14	6.34
2021	7	3	1329	14.49	22.23	4.15	41.25	0.02	69.19	3.6
2021	7	4	1263	14.76	21.29	6.58	44.19	0.02	69.28	3.71
2021	7	5	1189	14.19	18.75	7.26	52	0.01	69.34	4.11
2021	7	6	1527	15.7	23.42	5.2	46.94	0.96	69.32	4.02
2021	7	7	1557	15.76	23.87	6.41	40.06	0.07	69.4	4.98
2021	7	8	1092	15.5	24.96	5.38	33.94	0	69.46	7.98
2021	7	9	1473	17.42	26.58	5.47	36.19	0	69.34	7.09
2021	7	10	1191	18.83	26.3	10.65	35	0.04	69.32	3.72
2021	7	11	801	18.74	26.75	11.23	40.38	6.44	69.35	3.7
2021	7	12	1075	18.53	26.87	10.24	45.81	1.56	69.3	5.2
2021	7	13	1236	16.86	25.03	10.04	52.75	3.46	69.2	6.66
2021	7	14	754	16.23	24.7	9.08	55.19	6.66	69.19	3.58
2021	7	15	1210	17.19	26.12	9.85	56.44	0.08	69.34	3.74
2021	7	16	1198	17.24	22.08	10.73	60.5	0.76	69.51	4.27
2021	7	17	1173	18.7	26.81	10.62	49.56	0.13	69.48	3.59
2021	7	18	378	20.01	25.74	12.37	43.75	0.63	69.23	4.05
2021	7	19	897	18.39	26.66	10.73	49.25	0.33	68.91	3.7
2021	7	20	915	13.23	19.18	7.23	61.31	4.33	68.85	4.7
2021	7	21	348	11.48	19.48	3.69	51.88	7.58	68.93	5.32
2021	7	22	421	12.44	20.62	3.99	46.25	0.42	68.91	3.75
2021	7	23	256	13.73	19.75	6.69	51.88	0.08	69.08	2.72
2021	7	24	227	16.23	24.35	7.26	53	0	69.23	3.23
2021	7	25	205	17.58	27	7.53	38.12	0	69.28	4.12
2021	7	26	414	17.92	27.9	8.36	37	0	69.19	6.62
2021	7	27	723	18.35	27.84	9.13	37.44	0	68.96	8.04
2021	7	28	544	18.69	29	7.29	41.56	0.04	68.81	3.74
2021	7	29	444	19.08	27.63	11.01	41.81	0.04	68.89	3.55
2021	7	30	527	16.07	23.68	8.65	53.44	7.7	69.06	4.73
2021	7	31	631	16.87	24.49	10.59	48.94	0.02	69.06	3.67
2021	8	1	347	16.37	24.7	8.67	50.88	4.46	68.96	4.61
2021	8	2	484	16.59	25.27	8.55	43.75	0.53	68.99	3.98
2021	8	3	587	17.19	25.16	9.05	34.44	1.92	69.13	3.3
2021	8	4	361	16.17	24.44	8.62	42.69	6.08	69.22	3.5
2021	8	5	428	14.27	22.63	5.72	46.56	3.69	69.17	3.95
2021	8	6	449	14.55	23.42	5.93	48.44	9.27	69.14	4.18
2021	8	7	430	15.25	23.8	7.58	45.56	0.34	69.27	3.68
2021	8	8	218	14.36	22.96	8.01	47.38	1.05	69.42	2.92
2021	8	9	320	13.67	22.76	5.48	40.31	0.01	69.42	4.09
2021	8	10	235	14.16	24.58	3.44	34.12	0	69.31	3.56
2021	8	11	278	16.49	25.22	9.24	26.19	0	69.25	4.3
2021	8	12	272	16.48	25.57	10.2	26.12	0.09	69.37	4.78
2021	8	13	207	15.15	25.58	6.37	27.5	0	69.24	5.35
2021	8	14	171	13.22	23.33	3.13	41.88	0.01	69.02	4.42
2021	8	15	92	13.15	22.56	5.15	35.75	0.03	69.04	4.55
2021	8	16	109	13.9	23.35	5.36	28	0.01	69.29	4.42
2021	8	17	101	14.4	23.35	6.87	28.94	0	69.38	4.27
2021	8	18	120	14.04	22.96	8.88	26.62	0	69.21	3.78
2021	8	19	48	13.87	22.67	7.6	25.12	0	69.13	4.62
2021	8	20	37	13.47	22.33	6.23	28.81	0	69.21	3.81
2021	8	21	49	13.64	22.64	7.17	25.69	0	69.44	3.12
2021	8	22	14	14.81	23.71	8.22	21.69	0	69.48	3.29
2021	8	23	72	14.5	24.32	7.12	27.19	0	69.36	4.05
2021	8	24	77	13.7	24.44	4.73	36.25	0	69.3	3.25
2021	8	25	62	12.48	23.43	3.28	35.12	0	69.2	4.48
2021	8	26	100	11.58	23.48	2.06	33	0	69.07	5.21
2021	8	27	138	12.17	24.15	1.97	35	1.22	69.13	4.6
2021	8	28	47	12.69	23.37	3.04	36.81	1.23	69.12	3.93
2021	8	29	26	13.25	22.54	4.33	38.25	1.92	69.12	3.95
2021	8	30	115	13.29	22.06	6.3	37.31	1.93	69.33	5.16
2021	8	31	72	12.31	20.8	5.57	45.38	22.75	69.44	5.77
2021	9	1	40	12.3	21.99	5.04	41.19	4.6	69.48	4.92
2021	9	2	46	13.3	22.15	6.55	33.69	0	69.33	3.85
2021	9	3	69	13.59	22.45	7.87	36.19	0	69.2	2.79
2021	9	4	20	14.08	23.78	7.01	37.69	0	69.3	2.73
2021	9	5	28	12.98	24.19	4.91	35.81	0	69.39	3.25
2021	9	6	111	13.93	25.33	7.9	33.19	0	69.5	3.42
2021	9	7	92	13.64	24.98	8.74	32.81	0	69.56	3.88
2021	9	8	110	11.67	23.17	5.28	36	0	69.52	5.26
2021	9	9	104	11.3	22.37	2.24	39.75	0	69.35	5.19
2021	9	10	122	11.76	21.69	4.15	38	0	69.29	3.68
2021	9	11	20	11.99	21.37	4.89	37.38	2.52	69.21	6.04
2021	9	12	8	11.39	21.7	6.37	32.75	0	69.18	4.6
2021	9	13	104	11.67	22.44	6.1	28.12	5.04	69.2	3.23
2021	9	14	86	12.98	22.67	5.55	28.19	0	69.39	3.51
2021	9	15	103	12.33	23.51	4.92	28.81	0	69.52	3.8
2021	9	16	78	10.69	23.48	3.54	26.94	0	69.45	4.35
2021	9	17	126	12.87	24.8	6.02	27	0	69.34	3.41
2021	9	18	0	13.77	25.08	5.97	26.25	0	69.46	2.28
2021	9	19	0	13.69	24.48	7.89	29.06	0	69.57	3.29
2021	9	20	98	12.5	23.28	6.69	29.94	0	69.47	4.2
2021	9	21	127	11.79	21.71	5.48	28.31	0	69.35	3.96
2021	9	22	45	10.69	20.1	5.28	35	183	69.23	4.81
2021	9	23	43	10.82	20.42	3.73	38.5	0.02	69.33	4.24
2021	9	24	160	11.61	20.83	5.15	37.06	1.41	69.47	2.56
2021	9	25	0	11.75	22.19	5.34	39.06	0	69.5	3.26
2021	9	26	0	12.13	23.39	6.8	26.56	0	69.45	2.82
2021	9	27	112	11.33	22.34	4.52	33.81	0	69.45	2.7
2021	9	28	21	12.49	22.3	7.22	36.88	0	69.53	2.91
2021	9	29	35	12.98	21.94	6.94	42.19	0	69.59	2.91
2021	9	30	46	13.09	22.26	7.4	40	0	69.61	3.76
2021	10	1	17	11.84	20.46	5.66	50.19	2.17	69.57	4.96
2021	10	2	0	10.37	20.01	4.72	46.5	0	69.49	5.45
2021	10	3	0	8.29	18.78	1.91	47.94	4.07	69.35	5.2
2021	10	4	96	7.07	18.26	-1.62	43.19	0.01	69.27	5.58
2021	10	5	22	8.07	18.32	2.87	28.19	0.7	69.42	4.48
2021	10	6	71	8.5	18.98	1.14	28.81	0.04	69.56	5.48
2021	10	7	49	8.46	18.1	3.33	33.06	0	69.56	6.5
2021	10	8	19	6.94	15.19	0.55	44.5	0	69.45	6.01
2021	10	9	18	7.17	16.3	1.18	43.69	0	69.3	7.07
2021	10	10	42	3.87	13.02	-3.77	37.81	0	69.18	7.7
2021	10	11	32	0.87	11.91	-7.75	43.25	0.39	69.22	4.45
2021	10	12	59	4.23	13.98	-5.25	27.62	0	69.27	4.4
2021	10	13	28	5.68	14.52	0.94	23.38	0	69.36	4.52
2021	10	14	55	5.96	15.89	0.48	24.88	0	69.45	4.35
2021	10	15	6	4.99	16.11	-2.86	32.5	0	69.37	4.52
2021	10	16	51	6.29	15.77	0.65	30.69	0	69.17	4.2
2021	10	17	25	4.78	13.33	-2.51	45.38	0.03	69.17	5.59
2021	10	18	12	4.15	12.52	-2.31	34.44	0.7	69.1	5.66
2021	10	19	25	3.91	13.69	-2.76	33	0.74	69.37	6.52
2021	10	20	58	5.08	14.8	-0.82	36.75	0	69.57	5.52
2021	10	21	32	4.78	13.79	-1.53	46.19	0	69.4	7.98
2021	10	22	40	-0.1	7.82	-6.5	50	2.43	69.23	7.31
2021	10	23	9	0.15	9.97	-6.88	37.75	0.1	69.25	5.92
2021	10	24	4	0.68	10.02	-6.04	37.25	0	69.19	4.77
2021	10	25	96	-2.94	8.67	-3.61	52.06	35.4	69.31	2.84
2021	10	26	31	-3.62	6.4	-5.25	75.19	0	69.29	3.27
2021	10	27	53	-0.72	10.83	-2.63	53.38	0	69.47	3.07
2021	10	28	42	0.01	8.69	-3.28	50.5	0	69.48	5.16
2021	10	29	30	0.02	7.37	-4.18	58.06	0.2	69.67	6.89
2021	10	30	14	0.95	10.08	-3.86	42.69	0	69.83	5.75
2021	10	31	40	-0.16	8.67	-4.99	55.19	0	69.64	6.29
2021	11	1	34	-1.38	7.4	-6.55	60.75	0	69.37	4.82
2021	11	2	23	0.3	8.12	-4.88	37.44	0	69.41	3
2021	11	3	16	0.53	7.8	-3.36	43	0	69.4	5.53
2021	11	4	40	0.19	6.57	-3.59	81.19	1.36	69.21	7.48
2021	11	5	29	0.08	7.57	-5.74	53.06	0.06	69.2	4.35
2021	11	6	5	-0.34	5.93	-3.48	69.81	0	69.23	5.43
2021	11	7	0	-0.83	4.73	-3.94	82.31	0.49	69.22	4.94
2021	11	8	0	-0.47	6.21	-4.64	74.5	0.42	69.4	6.8
2021	11	9	0	-0.98	4.65	-4.81	69.69	0.43	69.42	6.78
2021	11	10	17	-1.66	4.76	-4.65	67.5	0.6	69.28	5.26
2021	11	11	42	-0.42	7.42	-5.03	41.94	0	69.31	2.33
2021	11	12	31	-0.02	7.26	-3.69	32.94	0	69.41	4.02
2021	11	13	23	0.42	8.37	-3.63	31.5	0	69.33	4.09
2021	11	14	42	-2.4	3.24	-6.47	49.75	0.01	69.15	6.02
2021	11	15	58	-2.33	5.36	-9.72	56.06	0	69.2	3.78
2021	11	16	39	-0.58	7.11	-4.45	36.81	0	69.08	6.17
2021	11	17	90	-1.59	5.83	-6.04	49.12	0	69.14	9.33
2021	11	18	0	-3.23	1.08	-6.21	63.69	0.16	69.11	5.88
2021	11	19	73	-2.27	6.12	-8.31	51.88	0	69.05	4.14
2021	11	20	52	-1.12	5.12	-4.97	40.75	0	69.01	3.45
2021	11	21	32	-1.24	6.51	-4.41	40.44	0	69.28	4.48
2021	11	22	15	-1.2	6.58	-6.77	49.12	0	69.54	4.47
2021	11	23	104	-0.37	6.83	-4.96	69.56	0	69.28	4.99
2021	11	24	17	-1.38	2.69	-4.54	77.75	0.31	69.15	5.71
2021	11	25	112	-1.13	6.59	-5.82	56.5	0	69.32	2.84
2021	11	26	27	-0.44	7.55	-4.18	39	0	69.31	4.66
2021	11	27	19	-1.15	5.27	-5.11	40.88	0	69.18	4.02
2021	11	28	28	-2.54	3.87	-5.35	52.69	0	69.23	5.92
2021	11	29	42	-3.54	2.76	-7.35	60.81	0	69.38	4.34
2021	11	30	29	-2.36	3.88	-6.77	59.19	0	69.39	2.73
2021	12	1	70	-1.13	4.72	-4.95	46.25	0	69.32	2.23
2021	12	2	28	-0.63	6.32	-4.22	39.94	0	69.38	2.27
2021	12	3	25	-0.52	5.69	-2.73	42.06	0	69.33	4.98
2021	12	4	19	-2.25	3.38	-5.38	59.12	0.1	69.15	5.32
2021	12	5	23	-4.43	0.81	-9.06	81.44	4.49	69.01	4.38
2021	12	6	45	-4.94	3.48	-11.38	52.12	0.18	69.24	3.83
2021	12	7	9	-3.67	2.58	-8	62.44	0	69.35	4.2
2021	12	8	34	-4.8	3.98	-10.11	59.5	0	69.42	3.47
2021	12	9	43	-3.38	4.64	-9.3	33.06	0	69.51	2.46
2021	12	10	18	-1.85	6.4	-6.95	36.12	0	69.59	4.3
2021	12	11	8	-2.22	4.84	-6.27	42.19	0	69.38	4.87
2021	12	12	22	-3.7	3.27	-7.15	38.81	0	69.2	4.29
2021	12	13	15	-6.56	-1.24	-10.24	47.5	0.03	68.9	5
2021	12	14	12	-9.17	-2.88	-12.88	49.06	0.02	68.74	6.4
2021	12	15	5	-10.84	-5.62	-14.58	49	0.19	68.67	2.59
2021	12	16	60	-10.07	-2.68	-16.27	56.19	0.01	69.01	6.16
2021	12	17	9	-6.53	2.01	-13.42	28.88	0	69.22	4.46
2021	12	18	11	-4.72	3.88	-10.19	39.44	0	69.28	4.95
2021	12	19	42	-3.41	2.09	-6.94	66.31	0	69.32	5.71
2021	12	20	10	-2.53	1.39	-6.24	90.12	0	69.28	8.59
2021	12	21	19	-2.45	4.21	-7.63	71.94	0	69.24	6.35
2021	12	22	25	-2.02	2.42	-5.62	92.38	0.08	68.91	9.61
2021	12	23	37	-3.73	2.17	-7.39	64.69	1.15	68.84	4.31
2021	12	24	9	-6.27	0.4	-10.81	51.5	0	68.87	6.21
2021	12	25	8	-6.07	-0.74	-8.34	68.81	0.05	68.8	5.08
2021	12	26	56	-8.14	-3.71	-11.32	82.06	0.41	68.83	6.16
2021	12	27	16	-8.57	-1.63	-13.63	58.56	0.09	68.89	5.32
2021	12	28	31	-8.32	-0.99	-14.1	30.56	0	69.02	4.97
2021	12	29	39	-5.98	2.2	-12.13	22.44	0	69.09	2.93
2021	12	30	19	-6.04	-1.53	-7.49	61.75	0	69.15	4.12
2021	12	31	28	-6.41	-0.99	-9.09	90.38	0.15	69.15	4.41
2022	1	1	23	-6.49	-2.03	-9.72	90.5	0.76	69.05	9.27
2022	1	2	82	-6.64	-2.19	-11.06	86.62	1.34	69.07	5.94
2022	1	3	6	-4.3	-0.1	-7.67	95.19	26.91	68.66	8.11
2022	1	4	22	-7.51	-1.82	-14	96.69	13.93	68.52	8.26
2022	1	5	40	-10.85	-5.42	-16.99	96.25	4.38	68.53	3.72
2022	1	6	30	-12.16	-4.45	-17.74	80.69	2.12	68.59	4.7
2022	1	7	25	-10.86	-4.74	-14.74	92.44	9.44	68.55	3.46
2022	1	8	9	-13.42	-5.18	-18.68	95.06	6.74	68.47	4.21
2022	1	9	72	-14.17	-3.79	-19.18	91.75	0.42	68.72	2.91
2022	1	10	13	-13.44	-2.78	-18.59	68.5	0	68.78	1.83
2022	1	11	77	-12.13	-2.38	-16.99	61.88	0	69.01	2.3
2022	1	12	40	-9.93	-2.23	-14.17	57.94	0	68.89	3.12
2022	1	13	91	-12.24	-4.1	-16.44	95	0.02	68.86	3.8
2022	1	14	37	-10.29	-2.17	-13.77	92.56	0.01	68.95	3.71
2022	1	15	39	-9.74	-1.4	-13.28	79.62	0	68.98	6.56
2022	1	16	39	-7.69	-0.68	-12.81	95.81	1.34	68.95	9.16
2022	1	17	109	-6.27	-0.14	-11.12	95.31	6.14	69	7.52
2022	1	18	148	-6.81	-1.21	-11.11	96.25	3.22	68.98	6.15
2022	1	19	96	-8.19	-2.24	-15.86	96.06	7	68.72	5.3
2022	1	20	233	-12.7	-2.7	-18.27	65.94	0.1	68.52	1.95
2022	1	21	213	-12.37	-5.81	-18.6	88.69	8	67.95	5.51
2022	1	22	32	-15.52	-8.72	-21.31	95.44	14.57	67.94	6.81
2022	1	23	101	-18.39	-6.93	-23.88	86.75	0.44	68.23	4.6
2022	1	24	247	-15.85	-4.08	-22.58	63.94	0	68.54	3.48
2022	1	25	356	-15.15	-4.74	-19.16	62.38	0	68.64	3.11
2022	1	26	440	-16.09	-5.37	-21.15	72.75	0	68.8	4.48
2022	1	27	312	-13.38	-2.49	-18.74	69.81	0	68.93	6.17
2022	1	28	53	-9.81	-0.6	-13.91	87.19	0.17	68.88	6.77
2022	1	29	233	-11.69	-2.56	-16.62	93.31	1.44	68.95	7.08

## Sheet: Bangladesh
Time Series COVID-19 Data of Bangladesh along with meteorological variables from February 24, 2020 to January 29, 2022
YEAR	Month	Day	Cases	T2M	T2M_MAX	T2M_MIN	RH2M	PRECTOTCORR	PS	WS10M_MAX
2020	3	8	3	24.1	28.62	19.98	75.31	1.38	101.17	3.37
2020	3	9	0	23.3	28.36	18.56	63.12	0	101.09	3.16
2020	3	10	0	22.87	28.9	18.41	55.69	0.05	101.12	3.55
2020	3	11	0	23.77	29.25	17.81	58.5	0	101.11	2.87
2020	3	12	0	25.76	31.73	19.84	61.88	0	101.23	2.44
2020	3	13	0	25.98	32.88	20.11	62.75	0	101.27	3.42
2020	3	14	0	25.26	32.52	19.88	64.25	0	101.15	6.3
2020	3	15	2	23.93	31.89	18.08	65.12	0	101.16	4.89
2020	3	16	3	24.76	31.8	18.84	63.81	0	101.23	3.79
2020	3	17	2	24.6	30.99	18.59	60.25	0	101.31	3.3
2020	3	18	4	25.12	31.44	19.52	56.56	0	101.18	3.07
2020	3	19	3	25.66	32.15	18.69	50.88	0	101.05	2.55
2020	3	20	3	25.55	31.37	19.37	51.19	0.39	100.99	2.62
2020	3	21	5	26.44	32.68	20.32	48.62	0.03	101.04	2.87
2020	3	22	2	25.48	30.23	21.52	61.25	3.34	101.17	2.66
2020	3	23	6	25.1	30.67	18.69	58.94	0.08	101.1	3.66
2020	3	24	6	26.19	31.35	20.62	54.56	0.38	100.95	1.96
2020	3	25	0	26.62	32.8	20.57	60.12	0.53	100.83	2.48
2020	3	26	5	28.08	33.89	21.47	50.25	0.17	100.9	2.14
2020	3	27	4	28.67	35.4	20.54	53.25	0	100.98	3.25
2020	3	28	0	29.2	36.45	21.69	53.12	0	100.76	4.16
2020	3	29	0	29.3	36.28	23.03	52.12	0	100.71	4.24
2020	3	30	1	28.9	35.74	21.72	40.81	0	100.83	4.9
2020	3	31	2	28.47	35.63	21.09	40.81	0	100.9	3.27
2020	4	1	3	28.87	36.01	22.27	40.69	0	100.75	3.56
2020	4	2	2	29.24	36.66	22.27	65.88	0.55	100.66	5.72
2020	4	3	5	28.98	35.33	23.9	68.88	10.38	100.82	5.31
2020	4	4	9	28.42	34.87	23.21	69.12	10.77	100.99	4.75
2020	4	5	18	28.01	34.33	22.98	69.38	9.65	100.98	4.94
2020	4	6	35	27.82	34.87	22.14	65.31	6.74	100.9	4.41
2020	4	7	41	28.46	36.06	22.42	65.88	7.04	100.74	6.14
2020	4	8	54	29.14	36.08	24.28	67.62	0.11	100.8	6.03
2020	4	9	112	28.01	33.38	22.96	69.81	0.04	100.85	3.92
2020	4	10	94	29	35.97	22.33	61.81	0	101.04	3.69
2020	4	11	58	29.32	35.81	23.37	61.75	1.85	101.09	4.87
2020	4	12	139	28.96	34.87	23.19	55.56	1.95	100.99	2.6
2020	4	13	182	28.98	35.3	23.14	58.44	2.59	100.82	3.76
2020	4	14	209	29.69	36.73	23.18	61.56	0.25	100.91	3.69
2020	4	15	219	29.45	35.23	24.25	69	3.49	100.94	3.46
2020	4	16	341	28.71	33.9	23.96	68.12	5.6	100.78	4.62
2020	4	17	266	29.3	35.9	24.31	70.12	4.44	100.69	6.28
2020	4	18	306	28.47	33.49	24.72	76.81	17.82	100.83	5.95
2020	4	19	312	28.54	33.73	24.69	77.31	20.12	100.83	4.38
2020	4	20	492	27.65	32.33	24.19	80.5	16.03	100.85	4.6
2020	4	21	434	27.79	33.29	24.4	74.06	9.35	100.9	3.45
2020	4	22	390	26.55	31.51	22.97	74.56	2.48	100.88	3.11
2020	4	23	414	27.05	31.53	22.99	76.94	12.83	100.84	3.1
2020	4	24	503	25.94	29.93	22.33	82.56	35.04	100.81	3.16
2020	4	25	309	26.61	30.76	23.45	83.69	26.66	100.8	2.91
2020	4	26	418	26.26	29.89	23.59	87	28.34	100.99	2.52
2020	4	27	497	26.04	29.63	22.74	82.75	13.47	101.16	3.56
2020	4	28	549	25.92	28.98	23.38	84.25	19.69	101.07	2.12
2020	4	29	641	26.01	30.06	22.8	84.5	12.64	100.88	3.03
2020	4	30	564	26.96	30.96	23.27	82.56	10.42	100.93	2.7
2020	5	1	571	26.83	30.25	23.22	83.25	15.18	100.82	2.44
2020	5	2	552	26.93	30.44	23.97	84.56	11.28	100.7	3.63
2020	5	3	665	26.72	30.52	23.62	85.31	15.65	100.68	2.84
2020	5	4	688	27.78	31.66	23.62	80.44	8.4	100.79	2.64
2020	5	5	786	28.65	32.36	24.8	83.62	17.38	100.69	3.1
2020	5	6	790	27.94	30.89	25.6	83.31	34.37	100.72	3.62
2020	5	7	706	28.4	31.81	23.73	74.25	6.67	100.73	1.89
2020	5	8	709	28.19	31.96	24.05	73.81	6.7	100.71	2.42
2020	5	9	636	28.85	32.55	23.96	75.94	18.2	100.73	2.17
2020	5	10	887	30.12	33.19	25.62	71.19	19.92	100.77	1.45
2020	5	11	1034	30.03	32.82	27.21	71.56	1.93	100.77	2.29
2020	5	12	969	29.11	32.62	26.12	78.12	0.62	100.69	3.62
2020	5	13	1162	28.49	32.21	25.23	82.62	0.47	100.62	4.38
2020	5	14	1041	28.65	32.35	25.18	83.06	13.09	100.64	3.3
2020	5	15	1202	28.8	32.41	25.48	83.75	17.23	100.44	3.55
2020	5	16	930	29.11	33.08	25.52	84.88	14.86	100.38	4.76
2020	5	17	1273	29.44	33.56	25.59	82.56	13.71	100.36	3.67
2020	5	18	1602	29.4	33.25	25.95	82.69	0.08	100.18	2.95
2020	5	19	1251	28.94	32.25	26.38	77.38	2.04	100.12	3.41
2020	5	20	1617	27.79	32.03	24.69	85.44	31.74	99.67	15.68
2020	5	21	1773	27.83	30.18	26.23	86.31	34.6	99.68	15.17
2020	5	22	1694	28.57	32.16	25.74	85.25	13.11	100.27	4.86
2020	5	23	1873	29.13	33.19	25.67	85.5	0.59	100.44	5.16
2020	5	24	1532	29.13	32.97	26.26	87.12	2.66	100.42	7.02
2020	5	25	1975	28.94	32.58	26.78	86.31	1.58	100.47	9.79
2020	5	26	1166	28.5	31.83	26.5	85.94	6.9	100.45	9.38
2020	5	27	1541	28.19	31.28	26.23	89.69	77.82	100.44	7.63
2020	5	28	2029	27.91	31.07	25.49	86.62	34.72	100.46	4.79
2020	5	29	2523	27.99	31.08	25.2	86.12	24.16	100.51	3.67
2020	5	30	1764	28.24	31.53	25.37	87.19	15.83	100.59	3.88
2020	5	31	2545	28.59	31.4	25.98	85.56	7.3	100.72	3.38
2020	6	1	2381	28.1	30.37	26.2	89.12	4.75	100.7	5.16
2020	6	2	2911	27.98	30.44	25.82	90.81	6.75	100.57	4.91
2020	6	3	2695	28.12	30.98	26.08	88.25	8.61	100.53	5.89
2020	6	4	2423	28.42	31.5	26.06	89	31.54	100.47	4.81
2020	6	5	2828	27.88	29.81	26.14	91.38	15.06	100.41	4.52
2020	6	6	2635	28.19	29.58	27.01	93.12	16.07	100.27	5.19
2020	6	7	2743	28.8	31.64	26.53	88.12	13.43	100.15	3.16
2020	6	8	2735	28.81	31.75	26.21	87.12	15.51	100.16	3.39
2020	6	9	3171	29.59	33.22	26.51	83.88	9.16	100.18	2.66
2020	6	10	3190	28.55	30.37	26.68	89.75	15.72	100.18	3.1
2020	6	11	3187	28.15	29.82	26.72	93.19	21.26	100.09	7
2020	6	12	3471	28.32	30.86	26.35	91.69	9.8	100.02	7.12
2020	6	13	2856	28.4	29.87	27.3	94.56	41.46	100.07	5.8
2020	6	14	3141	28.6	30.73	26.96	92.25	10.17	100.18	5.3
2020	6	15	3099	28.78	31.18	26.7	92.5	11.24	100.06	4.72
2020	6	16	3862	28.62	31.07	26.8	89.56	16.99	99.94	5.55
2020	6	17	4008	27.83	28.78	26.91	94.81	39.15	99.84	7.12
2020	6	18	3803	27.87	29.4	26.49	93.38	20.74	100.06	8.25
2020	6	19	3243	28.72	31.73	26.54	90.31	14.52	100.13	5.13
2020	6	20	3240	28.58	31.15	26.72	91.12	19.02	100.15	4.88
2020	6	21	3531	28.21	30.87	26.45	90.94	11	100.02	7.25
2020	6	22	3480	28.32	30.6	26.32	90.25	5.47	100.11	6.99
2020	6	23	3412	28.89	31.83	26.67	89.56	10.47	100.37	5.7
2020	6	24	3462	29.12	32.05	26.31	89.06	5.97	100.47	4.46
2020	6	25	3946	29.01	31.62	26.83	90.19	2.35	100.35	6.28
2020	6	26	3868	28.57	30.41	27.08	92.31	4.75	100.26	6.12
2020	6	27	3504	28.48	30.54	27.15	90.5	23.66	100.23	6.09
2020	6	28	3809	27.49	29.58	26.4	90.94	4.24	100.28	6.62
2020	6	29	4014	28.52	31.98	25.95	87.19	10.08	100.28	4
2020	6	30	3682	28.86	32.01	26.22	88.62	4.31	100.23	5.8
2020	7	1	3775	28.47	30.81	26.71	89.44	5.73	100.15	5.45
2020	7	2	4019	28.75	30.94	27	91.06	1.6	100.03	4.01
2020	7	3	3114	29.25	32.29	26.7	88.38	0.69	100.05	3.77
2020	7	4	3288	28.6	31.59	26.9	90.94	9.53	100	6.13
2020	7	5	2738	28.42	30.24	27.17	92	10.58	99.84	6.34
2020	7	6	3201	28.85	30.97	27.23	90.94	7.45	99.86	7.1
2020	7	7	3027	28.92	31.65	26.87	90.56	10.71	100.2	6.63
2020	7	8	3489	29.1	32.13	27.17	89.62	5.42	100.25	5.25
2020	7	9	3360	28.87	31.47	27.07	91.56	16.49	100.11	6.4
2020	7	10	2949	29.01	31.1	27.48	91.12	18.58	100.08	7.84
2020	7	11	2686	28.33	29.9	27.33	93.69	37.26	100.01	6.97
2020	7	12	2666	28.56	30.87	26.9	90.88	28.84	100.06	5.62
2020	7	13	3099	28.83	31.79	26.76	90	8.83	100.02	4.52
2020	7	14	3163	28.05	30.63	26.28	90.75	10.62	100.21	6.3
2020	7	15	3533	28.75	32.04	26.17	89.06	7.65	100.22	5.87
2020	7	16	2733	28.8	31.72	26.32	87.94	5.32	100.19	4.4
2020	7	17	3034	28.96	31.94	26.58	88.44	3.33	100.22	4.39
2020	7	18	2709	28.26	30.17	26.9	93	12.56	100.33	4.72
2020	7	19	2459	28.71	31.51	26.55	90.06	21.72	100.28	7.16
2020	7	20	2928	28.08	29.69	26.76	93.88	36.75	100.26	6.48
2020	7	21	3057	28.12	29.82	26.95	93.62	35.91	100.33	6.66
2020	7	22	2744	27.57	29.58	25.99	92.75	45.44	100.26	4.71
2020	7	23	2856	27.82	30.19	25.61	90.88	13.2	100.26	5.23
2020	7	24	2548	28.11	30.54	26.4	91.62	10.18	100.53	4.66
2020	7	25	2520	28.43	31.46	25.69	88.25	1.85	100.57	3.66
2020	7	26	2275	29.23	32.23	26.48	87	1.6	100.46	3.44
2020	7	27	2772	28.82	30.55	27.29	90.62	9.47	100.3	3.82
2020	7	28	2960	28.76	31.5	26.91	89.5	24.27	100.32	4.91
2020	7	29	3009	28.44	31.25	26.37	89.81	14.4	100.41	4.45
2020	7	30	2695	28.81	31.55	26.44	88.44	1.75	100.45	3.56
2020	7	31	2772	29.15	32.14	26.77	87.19	1.87	100.33	3.48
2020	8	1	2199	29.7	32.98	27.02	86.25	3.19	100.12	2.55
2020	8	2	886	29.69	32.33	27.33	86.75	7.79	99.83	3.91
2020	8	3	1356	30.51	33.4	27.65	82.81	6.48	99.43	1.9
2020	8	4	1918	28.61	31.46	26.73	92	20.76	99.08	8.8
2020	8	5	2654	28.73	31.76	26.8	89.88	17.9	99.51	9.41
2020	8	6	2977	27.99	30.19	26.41	92.5	5.39	100.09	6.29
2020	8	7	2851	28.9	31.73	27.23	90.06	8.7	100.14	4.95
2020	8	8	2611	28.83	31.31	26.73	89.38	6.1	100.01	4.94
2020	8	9	2487	28.55	31.25	26.73	90.75	2.46	100.03	5.51
2020	8	10	2907	28.73	31.83	26.44	90.81	2.53	100.08	5.32
2020	8	11	2996	29.13	31.93	27.01	89.94	25.81	100.02	5.34
2020	8	12	2995	29.17	32.44	26.95	89.69	14.7	100.03	5.34
2020	8	13	2617	29.11	32	26.98	88.62	2.75	99.92	5.04
2020	8	14	2766	28.65	31.73	26.66	89.5	4.48	99.72	5.19
2020	8	15	2644	28.05	30.98	25.92	90.5	23.55	99.67	9.87
2020	8	16	2024	28.1	30.48	26.39	90.88	12.89	99.82	8.91
2020	8	17	2595	28.01	31.08	26.26	91.19	26.12	99.92	7.4
2020	8	18	3200	28.12	30.83	26.42	91.56	10.75	99.91	5.8
2020	8	19	2747	27.32	28.57	26.04	93.44	4.17	99.87	6.73
2020	8	20	2868	26.76	28.63	25.63	94.12	19.92	100.16	7.54
2020	8	21	2401	27.03	29.15	25.61	93	13.13	100.5	5.99
2020	8	22	2265	27.47	29.88	26.02	90.94	26.8	100.48	5.23
2020	8	23	1973	27.87	30.57	25.75	90	15.31	100.3	3.77
2020	8	24	2485	28.44	31.76	25.69	88.5	22.61	100.15	4.34
2020	8	25	2545	27.65	30.12	25.82	92.69	12.92	100.19	5.78
2020	8	26	2519	27.43	30.12	25.43	91.44	3.77	100.26	11.62
2020	8	27	2436	27.4	29.48	26.12	93.19	8.56	100.36	5.74
2020	8	28	2211	28.15	31.15	25.73	89.56	16.57	100.29	4.59
2020	8	29	2131	28.51	31.56	25.95	88.88	13.2	100.3	4.2
2020	8	30	1897	28.88	31.78	26.29	88.44	7.86	100.33	4.38
2020	8	31	2174	29.11	31.45	26.82	88.62	7.28	100.34	2.37
2020	9	1	1950	28.27	30.86	26	89.38	14.28	100.47	3.63
2020	9	2	2582	27.99	31.5	25.16	88.62	28.21	100.69	3.48
2020	9	3	2158	28.73	32.4	25.09	85.06	3.06	100.78	2.66
2020	9	4	1929	29.33	32.9	25.8	84.12	1.6	100.62	2.32
2020	9	5	1950	29.22	32.45	26.33	86.12	0.29	100.44	3.29
2020	9	6	1592	28.51	30.98	26.62	89.44	0.94	100.42	4.8
2020	9	7	2202	28.27	31.35	26.26	89.12	3.61	100.51	4.52
2020	9	8	1892	28.52	31.29	25.97	87.94	4.15	100.53	3.91
2020	9	9	1827	28.99	32.31	26.09	85.62	2.49	100.46	3.04
2020	9	10	1892	28.65	31.64	26.87	88.06	17.92	100.25	3.71
2020	9	11	1792	28.33	30.55	26.31	89.31	14.09	100.35	3.61
2020	9	12	1282	28.71	31.79	26.27	88.94	8.76	100.54	3.98
2020	9	13	1476	28.28	31.33	26.56	90.88	12.68	100.61	4.29
2020	9	14	1812	28.03	30.44	26.16	91.44	5.15	100.55	3.38
2020	9	15	1724	28.47	31.22	26.21	89.75	8.77	100.49	3.55
2020	9	16	1615	28.02	30.13	26.44	91.81	3.32	100.47	4.73
2020	9	17	1593	28.49	31.33	26.41	89.62	9.19	100.4	3.99
2020	9	18	1541	29.72	33.16	26.58	82.06	0.71	100.22	2.02
2020	9	19	1567	29.48	32.54	26.69	87.38	1.58	99.92	3.95
2020	9	20	1546	30.12	33.57	27.41	84.62	3.52	99.74	4.32
2020	9	21	1703	28.47	30.56	26.9	90.75	25.85	99.97	9.02
2020	9	22	1557	28.15	29.55	27.11	94.31	20.15	100.26	6.2
2020	9	23	1666	27.94	29.34	27.02	94.19	29.61	100.5	5.62
2020	9	24	1540	27.76	29.18	26.74	94.38	20.95	100.55	5.91
2020	9	25	1383	27.65	29.41	26.63	94.75	34	100.37	5.59
2020	9	26	1106	27.77	29.87	26.52	93.81	50.25	100.3	6.21
2020	9	27	1275	27.78	30.29	26.11	91.38	21.53	100.42	4.27
2020	9	28	1407	28.28	31.33	25.7	87.94	3.17	100.42	2.27
2020	9	29	1488	28.45	31.06	26.05	87.25	0.35	100.33	2.08
2020	9	30	1436	28.51	30.9	26.65	85.12	2.21	100.23	1.7
2020	10	1	1508	27.88	30.14	25.98	89.94	12.22	100.23	4.74
2020	10	2	1396	27.95	30.76	25.91	90.62	16.7	100.37	3.01
2020	10	3	1182	28.01	30.53	25.62	90.38	13.56	100.48	2.87
2020	10	4	1125	27.92	30.49	25.95	89.5	8.51	100.53	2.73
2020	10	5	1442	27.59	30	25.78	90.81	11.81	100.52	3.08
2020	10	6	1499	27.04	29.26	25.63	88.88	29.99	100.67	2.74
2020	10	7	1520	27.28	30.17	24.98	89.19	11.06	100.78	3.01
2020	10	8	1441	28.69	32.17	24.5	80.56	5.46	100.72	2.65
2020	10	9	1278	29.3	32.6	26.05	82.44	0.37	100.64	1.79
2020	10	10	1203	29.48	32.65	26.58	83.19	0.05	100.54	1.94
2020	10	11	1193	29.85	32.98	26.73	80.25	3.1	100.42	2.01
2020	10	12	1472	29.51	32.72	26.18	80.88	7.61	100.37	1.89
2020	10	13	1537	29.77	33.1	26.46	79.31	5.13	100.39	2.02
2020	10	14	1684	28.83	32.21	26.37	85.62	8.19	100.5	2.03
2020	10	15	1600	29.23	32.88	26.53	82.31	1.43	100.51	2.23
2020	10	16	1527	29.15	32.42	25.61	81.81	0.41	100.47	2.09
2020	10	17	1209	29.18	32.71	25.81	81.88	0.85	100.48	1.92
2020	10	18	1274	27.99	30.15	26.05	87.94	6.2	100.59	2.09
2020	10	19	1637	28.08	31.08	25.14	83.06	1.02	100.55	1.99
2020	10	20	1380	27.71	31.53	25.13	87.69	5.45	100.55	3.56
2020	10	21	1545	26.4	31.76	25.05	93.25	16.03	100.7	3.91
2020	10	22	1696	25.65	30.12	24.73	95.31	69.63	100.5	5.41
2020	10	23	1586	26.41	30.12	24.65	95.25	105.03	100.14	8.42
2020	10	24	1094	26.65	29.48	24.85	91.25	4.24	100.4	5.51
2020	10	25	1308	26.85	31.15	24.12	85	4.22	100.88	1.83
2020	10	26	1436	26.91	31.56	23.47	84.44	0.37	100.93	1.98
2020	10	27	1335	26.37	31.78	23.31	86.75	0	100.86	2.79
2020	10	28	1493	25.98	31.45	22.15	85.62	0	100.94	3.02
2020	10	29	1681	27.06	30.86	22.97	85.12	0.43	100.9	2.46
2020	10	30	1604	27.87	31.19	23.98	86.94	3.93	100.75	2.92
2020	10	31	1320	26.2	27.63	24.4	94.06	43.88	100.86	5.14
2020	11	1	1568	25.78	28.05	23.98	89.31	25.95	101.02	4.23
2020	11	2	1736	26.35	29.44	23.66	90.31	9.83	101.07	2.4
2020	11	3	1659	26.9	29.83	24.64	88.5	5.54	101.08	2.23
2020	11	4	1517	25.47	28.54	21.83	79.38	3.94	101.06	2.44
2020	11	5	1842	23.45	29.08	19.1	71.38	0	101.24	2.55
2020	11	6	1469	21.25	26.2	16.93	73.69	0	101.44	3.16
2020	11	7	1289	21.85	27.69	15.74	76.44	0	101.42	2.99
2020	11	8	1474	23.18	28.88	17.55	77.94	0	101.42	2.73
2020	11	9	1683	24.44	29.16	19.72	81.69	0	101.3	2.45
2020	11	10	1699	24.01	28.84	19.19	84.75	0	101.26	2.63
2020	11	11	1733	23.9	28.92	19.48	84.5	0	101.36	2.91
2020	11	12	1845	24.76	30.01	19.62	80.19	0	101.4	2.41
2020	11	13	1767	24.94	29.79	20.73	85.12	0	101.29	2.51
2020	11	14	1531	24.25	29.1	20.32	86.12	0	101.24	2.78
2020	11	15	1837	23.31	28.19	19	85.25	0	101.26	2.96
2020	11	16	2139	23.6	28.5	19.43	83.94	0	101.21	2.7
2020	11	17	2212	23.58	27.55	19.73	83	0	101.14	2.53
2020	11	18	2111	23.73	27.23	19.07	75.44	0	101.21	2.45
2020	11	19	2364	22.82	26.71	18.23	77.25	0	101.19	2.33
2020	11	20	2275	23.21	27.94	18.61	82.12	0.39	101.14	2.73
2020	11	21	1847	23.41	27.48	19.57	84.19	8.31	101.1	2.71
2020	11	22	2060	21.17	25.27	16.36	79.81	2.31	101.4	3.94
2020	11	23	2419	18.24	23.73	13.23	78	0.22	101.5	3.93
2020	11	24	2230	19.3	24.94	13.32	78.62	0	101.41	2.78
2020	11	25	2156	20.3	25.77	14.92	84.19	0	101.39	2.61
2020	11	26	2292	20.79	25.61	16.57	87	0	101.42	2.75
2020	11	27	2273	21.11	26.23	16.64	85.12	0	101.5	2.85
2020	11	28	1908	20.89	26.26	16.66	88.62	0	101.51	3.1
2020	11	29	1788	20.73	26.84	16.15	88.19	0	101.49	3.71
2020	11	30	2525	20.35	26.53	14.95	84.62	0	101.45	3.37
2020	12	1	2293	20.93	26.81	15.73	83.88	0	101.46	2.64
2020	12	2	2198	21.02	26.03	16.61	81.75	0	101.29	2.52
2020	12	3	2316	21.33	25.83	17.43	78.38	0	101.23	1.83
2020	12	4	2252	20.62	25.33	16.4	78.25	0	101.2	2.01
2020	12	5	1798	20.59	24.85	16.83	76.38	0	101.3	1.73
2020	12	6	1756	20.79	25.11	15.98	78.19	0	101.45	1.91
2020	12	7	2198	20.1	24.91	15.76	84.69	0	101.57	2.51
2020	12	8	2202	19.58	24.34	15.62	87.81	0	101.52	2.55
2020	12	9	2159	19.55	23.65	16.08	84.38	0	101.38	1.91
2020	12	10	1861	19.47	23.65	16.05	84.12	0	101.3	1.97
2020	12	11	1884	18.82	23.12	14.98	86.31	0	101.37	2.05
2020	12	12	1329	18.52	22.87	15.26	85.56	0	101.28	2.34
2020	12	13	1355	19.24	23.74	15.2	84.31	0	101.15	2.52
2020	12	14	1799	19.16	23.94	15.02	85.19	0	101.29	3.48
2020	12	15	1877	18.31	23.6	14.46	87.19	0	101.5	3.6
2020	12	16	1632	18.65	23.76	14.93	84.94	0	101.55	3.2
2020	12	17	1134	18.47	23.53	13.94	85.81	0	101.47	3.03
2020	12	18	1318	16.93	22.22	13.05	83	0	101.54	3.44
2020	12	19	1267	14.39	20.21	9.84	80.69	0	101.64	4.38
2020	12	20	1153	14.15	20.62	8.15	83.06	0	101.61	3.3
2020	12	21	1470	16.25	22.08	10.27	81	0	101.42	2.84
2020	12	22	1318	17.74	22.73	13.15	77.94	0	101.35	1.99
2020	12	23	1367	17.51	22.73	12.33	79.5	2.26	101.28	1.79
2020	12	24	1234	18.05	23.14	12.78	79.62	0	101.25	1.95
2020	12	25	1163	17.59	23.22	13.15	86	0	101.29	3.19
2020	12	26	834	16.51	22.52	11.44	82.88	0	101.38	3.75
2020	12	27	1049	15.84	21.91	10.46	80	0	101.32	3.15
2020	12	28	932	16.33	22.19	11.05	79.69	0	101.28	2.98
2020	12	29	1181	16.27	21.94	11.36	81.94	0	101.33	3.45
2020	12	30	1235	16.26	22.77	11.04	81.19	0	101.42	3.23
2020	12	31	1014	16.89	22.98	11.23	84.12	0	101.44	3.24
2021	1	1	990	17.09	23.2	11.48	82.81	0	101.46	3.23
2021	1	2	684	17.12	23.05	11.52	83.25	0	101.45	3.2
2021	1	3	835	17.71	23.55	12.19	81.56	0	101.31	2.93
2021	1	4	910	18.67	24.46	13.55	79.31	0	101.35	2.34
2021	1	5	991	18.9	24.62	13.72	82	0.1	101.36	2.56
2021	1	6	978	19.82	25.9	14.25	80.88	0	101.19	2.49
2021	1	7	1007	21.47	26.93	15.96	74.12	0	101.09	2.02
2021	1	8	785	20.53	26.08	15.45	77.19	0.05	101.11	2.84
2021	1	9	692	19.81	24.76	15.02	78	0	101.11	2.48
2021	1	10	1071	20.41	24.86	15.33	77.75	0	101.12	1.97
2021	1	11	849	21.15	25.79	16.79	80.38	0	101.24	2.62
2021	1	12	718	19.26	24.31	15.37	83.19	0	101.34	3.08
2021	1	13	890	17.22	22.92	13.17	78.06	0	101.4	3.43
2021	1	14	813	15.92	21.79	10.58	73.94	0	101.4	3.51
2021	1	15	762	15.72	21.15	10.98	72.12	3.62	101.25	3.32
2021	1	16	578	15.92	21.83	10.45	72.38	0	101.16	2.92
2021	1	17	569	16	21.62	10.95	78.19	0	101.42	3.13
2021	1	18	697	16.84	22.72	11.65	80.12	0	101.4	2.83
2021	1	19	702	17.31	22.1	12.77	76.88	0	101.26	2.66
2021	1	20	656	18.33	23.05	14.33	89.56	1.12	101.18	3
2021	1	21	584	18.51	23.98	13.75	73	0.07	101.22	3.21
2021	1	22	619	16.29	22.8	10.93	71.62	0.44	101.34	3.13
2021	1	23	436	16.59	21.69	11.42	67.81	0	101.28	2.77
2021	1	24	473	17.51	23.17	11.51	67.94	0	101.38	2.15
2021	1	25	602	16.65	23.01	11.01	77.31	0	101.47	3.36
2021	1	26	515	16.49	23.23	10.95	74.69	0	101.42	3.71
2021	1	27	528	15.66	22.7	10.02	71.88	0	101.47	4.11
2021	1	28	509	15.52	23.04	8.69	69.81	0	101.5	3.63
2021	1	29	454	16.43	23.94	9.37	70.94	0	101.44	3.46
2021	1	30	363	16.3	23.18	10.94	67.06	0	101.42	3.1
2021	1	31	369	14.36	21.38	8.32	61.94	0	101.62	3.3
2021	2	1	443	14.65	22.16	8.98	63.06	0	101.73	3.61
2021	2	2	525	14.88	22.87	8.55	64.25	0	101.64	4.33
2021	2	3	438	16.35	24.84	9.39	66.5	0	101.52	3.91
2021	2	4	485	18.09	26.19	10.57	66.94	0	101.46	3.7
2021	2	5	435	19.42	26.4	12.44	63.56	0	101.34	3.15
2021	2	6	305	19.83	26.56	14.12	62.5	0	101.25	4.02
2021	2	7	292	18.05	24.96	13.35	71.69	0.09	101.44	4.62
2021	2	8	316	17.96	25.77	11.87	65.88	0	101.42	5.05
2021	2	9	387	18.08	26.66	11.15	63	0	101.35	4.7
2021	2	10	388	19.43	26.87	12.98	55.12	0	101.21	2.8
2021	2	11	378	20.35	26.67	14.15	52.69	0	101.22	2.6
2021	2	12	444	20.53	26.9	15.62	53.56	0	101.29	2.4
2021	2	13	291	20.63	27.24	15.62	55	0	101.33	2.61
2021	2	14	326	21.36	27.25	15.45	51.81	0	101.27	2.17
2021	2	15	446	21.78	27.75	15.76	55.62	0	101.14	1.67
2021	2	16	396	21.57	28.24	15.19	57.31	0	101.16	2.26
2021	2	17	443	21.37	28.62	14.51	55.88	0	101.23	3.02
2021	2	18	391	23.29	30.48	15.59	55.44	0	101.39	3.22
2021	2	19	406	23.51	28.45	18.1	56	0	101.52	1.87
2021	2	20	350	22.01	26.51	18.6	61.06	0	101.56	2.25
2021	2	21	327	22.38	29.79	15.86	52.06	0	101.43	2.77
2021	2	22	366	22.01	29.39	14.96	50.25	0	101.31	3.81
2021	2	23	399	22.83	30.15	16.36	48.94	0	101.13	3.47
2021	2	24	428	23.84	30.33	17.46	49.94	0	100.96	2.05
2021	2	25	410	24.24	31.38	18.15	60.5	0	100.83	2.86
2021	2	26	470	24.18	32.65	17.01	65.88	0	100.65	4.13
2021	2	27	407	24.98	32.65	18.95	66.88	0	100.65	3.85
2021	2	28	385	25.3	33.57	18.78	67	0	100.78	5.21
2021	3	1	585	26.14	33.88	20.08	69.38	0	101.02	4.18
2021	3	2	515	26.02	33.07	20.4	63.44	0	101.1	3.03
2021	3	3	614	25.5	32.52	19.69	61.5	0	101.05	2.85
2021	3	4	619	24.78	32.12	16.89	48.31	0	101.07	3.63
2021	3	5	635	25.12	32.71	17.85	66.5	0	101.01	5.48
2021	3	6	540	26.3	33.21	21.23	73.31	0.69	100.97	5.2
2021	3	7	606	26.01	32.94	20.74	70.88	1.37	101.1	4.12
2021	3	8	845	25.98	32.28	20.87	72.62	1.43	101.21	4.38
2021	3	9	912	26.88	34.5	20.68	69.75	0.81	101.11	5.24
2021	3	10	1018	27.04	33.88	21.99	67.19	2.22	101.14	5.41
2021	3	11	1051	27.38	33.54	21.43	66.88	0.52	101.24	3.61
2021	3	12	1066	28.32	34.4	21.63	62.25	0.89	101.33	2.57
2021	3	13	1014	27.82	34.22	22.25	57.88	1.67	101.22	3.45
2021	3	14	1159	26.84	33.66	21.23	56	0.16	101.05	3.71
2021	3	15	1773	26.41	32.95	19.87	52.75	1.06	100.99	3.13
2021	3	16	1719	27.44	34.4	21.16	44.62	0	100.94	2.67
2021	3	17	1865	27.84	34.52	21.08	36.94	0	100.9	2.95
2021	3	18	2187	28.55	35.28	22.38	33.5	0	100.88	1.95
2021	3	19	1899	28.39	35.38	20.8	47.25	0	100.8	2.34
2021	3	20	1868	27.94	34.26	22.83	48.06	0	100.64	2.99
2021	3	21	2172	29.58	36.58	22.45	48.38	0	100.69	2.92
2021	3	22	2809	30.76	37.65	25.35	42.88	0	100.91	2.36
2021	3	23	3554	30.36	37.69	23.5	40.62	0	100.97	3.37
2021	3	24	3567	30.6	37.17	23.21	45.25	0	100.82	5.12
2021	3	25	3587	30.44	37.49	24.3	40.5	0	100.79	3.81
2021	3	26	3737	29.4	36.69	23.05	36.31	0	100.82	3.23
2021	3	27	3674	29.62	36.76	22.81	35.44	0	100.78	2.6
2021	3	28	3908	28.9	35.79	22.52	41.5	0	100.66	3.7
2021	3	29	5181	29.92	37.08	23.33	55.44	0.09	100.47	6.34
2021	3	30	5042	30.46	38.1	24.53	61.81	1.35	100.03	6.45
2021	3	31	5358	30.72	39.18	25.14	67.06	1.43	99.82	7.74
2021	4	1	6469	30	37.59	24.88	67.62	2.54	100.12	7.54
2021	4	2	6830	29.78	36.62	24.65	63.31	0.11	100.5	6.66
2021	4	3	5683	30.04	37.37	23.15	56.81	0.03	100.66	3.52
2021	4	4	7087	29.72	36.3	23.55	49.06	0.73	100.72	3.27
2021	4	5	7075	29.99	36.44	23.41	47.38	2.58	100.88	3.42
2021	4	6	7213	29.48	36.9	21.23	51.75	3.32	100.87	4.95
2021	4	7	7626	30.02	37.26	23.51	57.81	0	100.9	6.59
2021	4	8	6854	30.24	37.17	23.64	61.38	0.09	100.76	7.16
2021	4	9	7462	30.42	37.28	24.2	58.38	0.72	100.77	5.18
2021	4	10	5343	30.85	37.58	24.33	50.94	1.26	100.86	3.88
2021	4	11	5819	31.9	38.64	25.06	51.75	0.11	100.96	5.07
2021	4	12	7201	32.63	39.54	27.03	48.62	0.02	100.96	5.01
2021	4	13	6028	32.7	39.94	26.45	41.88	0.01	100.84	6.45
2021	4	14	5185	32.01	39.67	25.12	48.06	0.01	100.76	6.77
2021	4	15	4192	30.07	35.28	25.63	59.38	0.02	100.67	5.79
2021	4	16	4417	32.73	35.59	25.71	53.88	0.65	100.78	6.16
2021	4	17	3473	31.93	35.37	23.61	62.25	10.83	100.91	4.73
2021	4	18	3698	31.03	35.63	24.12	61.88	14.24	100.85	5.66
2021	4	19	4271	31.49	38.05	24.62	55.12	0.36	100.59	7.08
2021	4	20	4559	31.1	39.03	24.07	58.62	0.51	100.58	7.55
2021	4	21	4280	31.62	37.8	25.6	59.81	0.07	100.73	4.62
2021	4	22	4014	31.56	38.23	26.01	56.5	4.46	100.74	3.73
2021	4	23	3629	31.23	37.65	25.84	50.44	0.07	100.69	3.27
2021	4	24	2697	31.68	39.27	24.61	37.44	0	100.65	2.98
2021	4	25	2922	31.78	39.8	24.33	47.19	0	100.6	2.83
2021	4	26	3306	32.9	40.02	26.11	48	0	100.55	5.34
2021	4	27	3031	32.73	39.08	27.33	52.19	0	100.62	5.88
2021	4	28	2955	31.93	38.48	26.85	56.38	0.03	100.82	5.72
2021	4	29	2341	31.03	35.16	27.33	56.62	1.7	100.83	2.74
2021	4	30	2177	31.49	37.31	26.3	52.06	2.99	100.7	4.11
2021	5	1	1452	32.01	38.38	26.39	52.81	0.41	100.74	5.32
2021	5	2	1359	31.79	37.79	26.08	54.62	1.51	100.74	5.45
2021	5	3	1739	28.46	31.26	26.23	71.88	14.43	100.7	4.3
2021	5	4	1914	27.26	30.08	24.79	74.81	27.31	100.82	3.41
2021	5	5	1742	26.81	29.8	24.1	71	4.63	100.85	2.45
2021	5	6	1822	28.84	34.29	23.28	62.06	2.21	100.91	2.65
2021	5	7	1682	29.73	34.73	25.2	66.75	7.8	100.99	3.56
2021	5	8	1285	29.72	34.17	24.95	66.06	4.98	100.86	2.89
2021	5	9	1386	30.59	35.6	25.3	59.25	2.71	100.7	2.83
2021	5	10	1514	29.96	34.82	25.68	67.62	12.98	100.58	4.53
2021	5	11	1230	29.2	33.01	25.5	72.19	15.59	100.56	3.6
2021	5	12	1140	29.08	32.8	25.71	71.5	8.71	100.44	2.57
2021	5	13	1290	29.18	33.8	25.37	73.06	9.53	100.41	4.59
2021	5	14	848	29.8	34.87	25.36	71.31	10.07	100.28	3.66
2021	5	15	261	31.48	37.99	25.98	67.62	5.81	100.4	5.6
2021	5	16	363	31.06	35.59	26.73	71.5	25.07	100.55	4.01
2021	5	17	698	32.15	37.15	27.3	69.06	3.55	100.52	4.54
2021	5	18	1272	31.62	36.68	27.55	72.94	9.86	100.44	5.48
2021	5	19	1608	30.65	33.96	27.62	77.75	5.42	100.4	4.7
2021	5	20	1457	30.98	34.11	27.9	76.81	3.22	100.38	4.88
2021	5	21	1504	30.94	35.39	27.77	73.62	1.53	100.34	6.01
2021	5	22	1028	31.83	36.9	27.55	70.38	0.13	100.2	4.52
2021	5	23	1354	32.17	36.01	28.89	67.25	0.09	100.14	2.55
2021	5	24	1441	29.86	32.88	27.76	78.5	7.78	100.12	4.05
2021	5	25	1675	29.57	33.34	26.89	78.12	29.78	99.92	7.56
2021	5	26	1497	28.3	31.47	25.62	78.75	13.97	99.78	11.73
2021	5	27	1292	29.48	32.98	26.5	78.06	3.6	100.13	11.16
2021	5	28	1358	30.65	34.94	27.33	77.38	3.69	100.48	6.26
2021	5	29	1043	30.64	35.16	26.45	75.94	1.9	100.47	4.62
2021	5	30	1444	30.65	34.64	26.93	75.88	2.57	100.33	4.98
2021	5	31	1710	28.63	30.58	27.4	89.56	50.31	100.18	6.71
2021	6	1	1765	28.9	31.3	27	88.69	22.24	100.29	4.65
2021	6	2	1988	28.37	30.25	26.87	89.12	17.63	100.42	3.56
2021	6	3	1687	29.46	32.62	26.85	85.44	5.57	100.53	4.48
2021	6	4	1887	29.51	32.42	27.27	85.31	3.26	100.51	4.6
2021	6	5	1447	29.17	31.43	27.62	89.62	23.56	100.39	4.08
2021	6	6	1676	29.31	31.99	27.44	89.25	42.06	100.33	4.19
2021	6	7	1970	29.01	31.62	27.24	89.38	31.33	100.23	5.95
2021	6	8	2322	28.12	29.23	27.16	93.12	20.46	100.13	5.25
2021	6	9	2537	28.04	30.08	26.68	88.44	19.07	100.07	4.73
2021	6	10	2576	28.12	30.58	26.11	85.19	7.65	99.94	3.71
2021	6	11	2454	27.28	28.73	25.93	93.06	18.09	99.71	6.27
2021	6	12	1637	27.92	29.83	26.32	92	14.93	99.77	6.59
2021	6	13	2436	28.9	32.11	26.41	86.81	4.56	99.84	6.85
2021	6	14	3050	29.1	32	27.24	87.94	8.44	99.67	7.7
2021	6	15	3319	28.55	31.03	27.05	90	18.65	99.54	7.73
2021	6	16	3956	28.12	30.1	26.2	89.44	6.88	99.72	6.61
2021	6	17	3840	27.39	30.32	24.95	88	16.59	100.06	8.6
2021	6	18	3883	27.51	30.72	24.73	88.56	34.14	100.19	6.38
2021	6	19	3057	27.35	30.1	25.58	88.56	36.04	100.28	5.55
2021	6	20	3641	27.16	28.87	25.76	90.5	17.92	100.22	7.06
2021	6	21	4636	27.69	30.28	25.45	90.38	25.28	100.16	5.63
2021	6	22	4846	27.76	30.57	25.16	87.81	4.26	100.24	6.46
2021	6	23	5727	28.09	31.82	24.88	86.94	4.87	100.34	5.73
2021	6	24	6058	28.48	32.01	25.56	88	3.99	100.21	6.09
2021	6	25	5869	28.18	31.23	25.65	87.31	3.98	100.14	6.32
2021	6	26	4334	28.46	31.8	26	88.44	7.6	100.28	5.8
2021	6	27	5268	28.72	31.84	26.26	88	2.5	100.52	5.94
2021	6	28	8364	28.45	31.01	26.43	89.38	5.93	100.47	5.84
2021	6	29	7666	28.53	30.98	26.69	90.81	12.99	100.28	6.61
2021	6	30	8822	28.98	31.53	27.17	90.19	41.95	100.08	6.5
2021	7	1	8301	28.4	30.52	26.59	91.75	51.59	100	7.23
2021	7	2	8483	27.69	29.99	26.08	90.12	34.2	100.15	7.08
2021	7	3	6214	28.33	31.05	26.62	91.06	22.22	100.19	7.17
2021	7	4	8661	29.01	32.65	26.26	86	19.28	100.26	5.52
2021	7	5	9964	28.96	32.12	26.44	89.75	3.48	100.23	5.84
2021	7	6	11525	29.05	31.77	27.15	89.5	22.23	100.09	4.95
2021	7	7	11162	28.72	31.03	27.26	91.69	16.87	100.17	5.38
2021	7	8	11651	28.61	31.47	26.48	89.94	11.93	100.2	6.05
2021	7	9	11324	28.68	31.87	26.03	87.31	1.33	100.09	4.13
2021	7	10	8772	28.7	31.66	26.2	87.12	2.99	100.12	2.77
2021	7	11	11874	29.05	32.13	26.49	86.94	11.03	100.32	3.52
2021	7	12	13768	29.01	32.8	26.58	83.81	5.16	100.45	3.59
2021	7	13	12198	28.12	30.87	26.24	90.19	5.76	100.39	6.59
2021	7	14	12383	28.51	31.51	26.24	87.06	3.3	100.45	5.34
2021	7	15	12236	28.96	31.65	26.14	84.81	1.67	100.46	3.1
2021	7	16	12148	28.44	30.67	26.51	85.56	11.33	100.6	3.38
2021	7	17	8489	28.73	30.96	26.9	88.5	8.06	100.45	3.95
2021	7	18	11578	27.97	29.49	26.59	89.25	9.24	100.23	2.93
2021	7	19	13321	27.82	29.46	26.81	90.94	18.87	100.05	4.76
2021	7	20	11579	29.02	32.08	26.47	85.38	20.52	99.96	2.82
2021	7	21	7614	28.94	31.49	26.29	85.19	6.97	99.74	3.29
2021	7	22	3697	28.83	32.21	26.37	87.12	12.75	99.61	6
2021	7	23	6364	28.15	30.1	26.65	91.75	10.76	99.73	7.95
2021	7	24	6780	28.67	31.08	27.01	91.38	35.51	99.88	8.9
2021	7	25	11291	28.8	31.55	26.63	89.88	8.27	99.9	4.91
2021	7	26	15192	29.84	32.99	27.3	86.94	3.24	99.63	3.16
2021	7	27	14925	29.62	31.94	27.9	90.44	15.34	99.33	4.69
2021	7	28	16230	28.63	30.46	27.23	93.81	14.85	99.22	9.31
2021	7	29	15271	27.63	29.06	26.69	92.69	29.18	99.34	13.13
2021	7	30	13862	28.25	31.01	26.64	90.56	21.24	99.86	9.39
2021	7	31	9369	28.3	31.19	26.55	90.31	13.59	100.05	6.13
2021	8	1	14844	27.87	29.86	26.34	91.88	21.6	99.95	4.18
2021	8	2	15989	28.1	30.76	26.26	90.38	4.62	99.97	4.75
2021	8	3	15776	28.83	32.28	26.28	87.69	12.76	99.97	3.2
2021	8	4	13817	28.56	31.99	26.26	88.75	10.75	99.98	4.7
2021	8	5	12744	29.59	33.16	25.9	84.19	11.55	99.84	3.82
2021	8	6	12606	28.17	29.55	27.11	94.62	46.28	99.72	8.88
2021	8	7	8136	28.54	30.69	27	91	34.69	100.14	7.38
2021	8	8	10299	28.87	31.72	26.87	90.56	9.45	100.41	5.41
2021	8	9	11463	29.08	32.14	26.27	89.06	9.49	100.36	4.7
2021	8	10	11164	28.97	31.41	27.04	91.38	9.28	100.14	5.21
2021	8	11	10420	29.06	31.44	27.37	90.88	5.69	100.15	5.32
2021	8	12	10126	28.5	30.19	27.69	91.5	18.22	100.3	7.2
2021	8	13	8465	28.1	30.11	26.69	87.5	31.42	100.22	5.79
2021	8	14	6885	29.02	32.05	26.65	88.75	13.71	100.06	4.66
2021	8	15	6684	28.3	30.9	26.58	91.62	18.58	100.21	3.62
2021	8	16	6959	28.35	31.8	25.83	89.69	7.32	100.41	5.15
2021	8	17	7535	28.16	31.1	26.5	91.12	15.24	100.46	6.41
2021	8	18	7248	27.62	29.46	26.37	94.38	17.26	100.34	5.93
2021	8	19	6566	27.33	28.86	26.01	93.06	9.57	100.43	6.36
2021	8	20	5993	27.75	30.58	25.72	90.75	3.69	100.67	5.52
2021	8	21	3991	28.01	31.34	25.45	88	0.93	100.78	3.93
2021	8	22	4804	28.5	31.55	25.84	86.88	4.52	100.59	4.67
2021	8	23	5717	28.86	31.86	26.07	89	7.43	100.43	5.88
2021	8	24	5249	28.41	30.79	27.06	91.62	11.26	100.3	4.2
2021	8	25	4966	28.16	30.4	27.04	91.25	15.67	100.09	4.19
2021	8	26	4698	28.34	31.05	26.43	90.38	2.96	100.05	5.84
2021	8	27	3525	27.4	29.48	26.16	92.5	18.96	100.24	4.25
2021	8	28	3436	27.65	29.92	25.69	91.06	4.73	100.24	5.06
2021	8	29	3948	27.33	29.49	25.53	92.06	3.26	100.36	5.26
2021	8	30	3724	27.08	28.96	25.58	92.5	9.08	100.63	4.3
2021	8	31	3357	28.15	31.58	25.33	88.5	3.01	100.73	3.73
2021	9	1	3062	27.55	29.22	25.87	89.12	4.84	100.68	3.54
2021	9	2	3436	26.93	28.62	25.08	91.88	14.28	100.5	4.35
2021	9	3	3167	28.12	32.08	23.62	80.94	1.75	100.33	2.63
2021	9	4	1743	28.96	32.91	25.1	82.69	3.35	100.21	2.66
2021	9	5	2430	28.91	31.65	26.08	86.5	17.97	100.19	3.79
2021	9	6	2710	28.08	30.3	26.41	90.56	13.54	100.49	5.76
2021	9	7	2639	27.71	30.67	25.78	90.75	7.91	100.76	5.82
2021	9	8	2497	27.91	30.91	25.12	88.19	2.45	100.61	3.28
2021	9	9	2588	28.7	30.62	26.44	83.81	3.19	100.42	2.38
2021	9	10	2325	28.15	30.76	25.55	89.75	4.57	100.29	4.31
2021	9	11	1327	28.27	31.28	25.7	87.81	11.46	100.3	4.23
2021	9	12	1871	27.99	31.47	25.84	89.94	1.35	100.01	7.1
2021	9	13	1953	27.65	30.25	25.85	91.44	2.41	100.13	8.9
2021	9	14	2074	27.41	29.35	26.11	93.06	9.87	100.56	6.24
2021	9	15	1901	28.34	31.63	25.28	88.12	10.4	100.63	3.09
2021	9	16	1862	27.62	30.04	25.77	90.69	9.07	100.4	3.55
2021	9	17	1907	27.97	31.29	25.62	88.81	8.88	100.35	4.83
2021	9	18	1190	27	28.61	25.52	91.94	16.1	100.54	3.45
2021	9	19	1383	27.3	29.51	25.76	89.75	38.59	100.67	2.47
2021	9	20	1555	26.7	28.91	25.3	93.31	10.31	100.61	4.5
2021	9	21	1562	26.78	29.01	25.33	92.06	2	100.56	3.7
2021	9	22	1376	26.55	28.98	24.91	90.75	4.79	100.46	3.95
2021	9	23	1144	28.21	32.14	24.55	83.5	1.81	100.59	3.3
2021	9	24	1233	28.58	32.16	25.44	84.19	0.38	100.58	2.89
2021	9	25	818	28.46	31.56	25.95	85.25	15.72	100.46	2.62
2021	9	26	980	28.77	31.89	25.48	84.81	13.23	100.4	2.98
2021	9	27	1212	28.05	31.08	26.13	89.25	12.63	100.42	3.96
2021	9	28	1310	26.81	28.58	25.36	92.75	13.87	100.71	4.46
2021	9	29	1178	26.92	29.52	25.19	90.69	8.97	100.8	4.27
2021	9	30	860	27.74	30.52	25.7	86	11.05	100.87	2.13
2021	10	1	847	28.52	33.15	23.98	71.38	0.69	100.81	1.66
2021	10	2	589	28.05	31.08	24.95	85.5	2.18	100.74	3.06
2021	10	3	617	28.01	30.83	25.66	90.06	4.38	100.62	4.3
2021	10	4	794	27.36	29.15	26.12	93.44	8.93	100.59	4.15
2021	10	5	694	27.91	30.12	25.76	83.56	13.94	100.78	3.3
2021	10	6	703	28.01	30.86	24.99	79.56	14.01	100.65	1.98
2021	10	7	663	28.59	32.36	25.37	80	4.66	100.45	2.11
2021	10	8	645	28.54	31.65	25.48	83.12	10.3	100.36	2.06
2021	10	9	415	28.72	31.96	25.65	82.25	2.53	100.42	1.99
2021	10	10	481	28.8	31.98	26.27	83.62	2.09	100.45	2.34
2021	10	11	599	28.27	32.09	24.94	87.06	0.06	100.36	3.58
2021	10	12	543	27.8	29.97	25.76	91.5	4.62	100.28	3.66
2021	10	13	518	28.28	30.4	26.12	88.31	9.82	100.27	2.75
2021	10	14	466	28.51	31.22	25.73	84.5	4.29	100.33	2.16
2021	10	15	396	28.88	32.09	25.84	85.31	2.82	100.19	2.57
2021	10	16	293	28	29.78	26.55	90.5	4	100.4	3.33
2021	10	17	314	27.71	30.06	26.08	89.12	13.64	100.64	4.39
2021	10	18	339	26.29	28.07	24.99	94.06	40.63	100.76	6.96
2021	10	19	469	26.61	28.26	25.65	93.44	29.74	101.01	5.89
2021	10	20	368	27.09	29.87	25.16	91.44	21.07	101.01	5.35
2021	10	21	243	26.18	29.23	22.37	85.88	3.21	100.92	4.45
2021	10	22	232	24.55	28.47	21.03	77.31	3.5	101.09	2.35
2021	10	23	278	24.82	28.43	20.26	76.38	0.14	101.2	2.45
2021	10	24	275	25.87	29.36	21.66	72	0.05	101.23	1.4
2021	10	25	289	25.3	28.65	21.64	75.31	1.08	101.1	1.6
2021	10	26	276	25.29	28.78	21.7	75.12	0.31	101.07	1.68
2021	10	27	306	24.64	27.64	21	84.19	1.67	101.17	2.79
2021	10	28	294	25.58	28.67	22.53	84.12	0.2	101.18	3.45
2021	10	29	305	25.62	29.69	22.34	85.44	0	101.25	3.84
2021	10	30	166	24.98	28.81	21.73	85.94	0	101.25	3.76
2021	10	31	211	23.95	28.08	20.87	83.75	0	101.23	4.3
2021	11	1	214	22.57	27.12	18.41	79.94	0	101.33	2.72
2021	11	2	229	22.33	26.06	17.45	76.25	0	101.37	3.41
2021	11	3	256	23.01	27.09	18.48	80.06	0	101.27	2.87
2021	11	4	247	23.28	27.97	18.27	79.44	0	101.24	2.34
2021	11	5	0	22.01	26.62	18.08	81.81	0	101.13	3.3
2021	11	6	350	21.55	26.66	16.17	79.94	0	100.98	3.52
2021	11	7	178	21.15	26.18	16.5	83.06	0	101.01	4.42
2021	11	8	215	20.93	26.31	15.96	83.44	0	101.07	3.79
2021	11	9	206	21.17	27.07	15.95	83.12	0	101.14	2.63
2021	11	10	235	21.69	26.72	17.01	81.31	0	101.14	2.23
2021	11	11	237	22.46	26.5	17.57	79.69	0	101.11	2.05
2021	11	12	221	23.39	27.44	19.41	81.75	0	101.16	2.29
2021	11	13	151	23.09	25.8	21	88.94	1.26	101.19	3.16
2021	11	14	223	23.65	26.96	20.47	88.75	7.6	101.09	2.36
2021	11	15	234	23.13	25.47	21.19	89.94	10.06	100.96	2.95
2021	11	16	213	22.64	26.26	19.96	89.56	4.88	101.05	3.49
2021	11	17	266	21.62	27.52	17.55	85	1.14	101.26	4.02
2021	11	18	244	21.18	27.27	15.76	77.62	0	101.09	3.02
2021	11	19	253	21.67	26.37	16.79	78.75	0	100.95	2.27
2021	11	20	178	21.91	26.32	17.23	82.19	0	100.97	2.73
2021	11	21	199	23.05	26.86	18.65	81.25	0	101.07	2.15
2021	11	22	264	23.8	28.12	19.49	77	0	101.05	1.26
2021	11	23	284	23.19	27.47	19.35	82.38	0	101.09	2.55
2021	11	24	312	21.76	26.26	18.69	86.06	0	101.24	4.19
2021	11	25	237	20.4	26.44	15.61	74.75	0	101.26	3.19
2021	11	26	239	19.2	24.86	14.35	75.12	0	101.35	3.55
2021	11	27	155	19.12	25.43	13.33	75.31	0	101.39	2.89
2021	11	28	205	19.01	25.11	13.49	74.5	0	101.44	2.95
2021	11	29	227	18.33	24.51	12.76	80.5	0	101.42	3.02
2021	11	30	273	19.73	25.82	13.35	79.75	0	101.37	3
2021	12	1	282	21.17	26.93	15.54	80.06	0	101.34	2.22
2021	12	2	261	21.74	27.87	15.57	75.62	0	101.33	2.84
2021	12	3	243	22.1	27.41	16.15	80	0.08	101.46	2.74
2021	12	4	0	22.3	25.92	18.49	86.69	1.87	101.41	2.95
2021	12	5	373	21.83	23.63	20.61	94.38	21.75	101.43	3.56
2021	12	6	277	22.42	24.15	20.81	94.69	67.85	101.12	6.84
2021	12	7	291	22.51	26.03	19.44	89.12	32.06	101.23	5.67
2021	12	8	277	21.46	25.76	17.74	88.38	2.21	101.49	3.44
2021	12	9	262	21.73	26.01	17.9	84.88	1.42	101.63	3.2
2021	12	10	269	20.05	22.87	17.8	84.5	2.55	101.62	4.55
2021	12	11	177	19.23	24.48	15.39	82.81	1.18	101.64	3.63
2021	12	12	329	17.15	22.69	13.3	78	0	101.72	4.59
2021	12	13	385	16.64	22.5	11	81.62	0	101.59	3.19
2021	12	14	295	17.17	23.05	11.95	85.31	0	101.47	3.05
2021	12	15	297	17.2	22.48	12.44	84.12	0	101.46	3.23
2021	12	16	257	16.69	22.3	11.78	84.31	0	101.51	3.33
2021	12	17	191	16.93	22.99	11.24	82.94	0	101.5	3.4
2021	12	18	122	17.13	23.83	11.27	79.62	0	101.45	3.1
2021	12	19	211	16.36	22.04	12.37	85.31	0	101.54	3.95
2021	12	20	260	14.5	21.14	8.94	81.44	0	101.57	3.62
2021	12	21	291	16.29	22.16	10.01	82.69	0	101.43	3.07
2021	12	22	352	17.27	21.55	14.19	82.75	0.03	101.29	3.09
2021	12	23	382	17.91	23.12	12.66	77.38	0	101.31	2.97
2021	12	24	342	17.9	23.15	12.83	81.06	0.01	101.37	2.53
2021	12	25	275	18.33	23.4	13.33	75.69	0	101.45	2.61
2021	12	26	268	18	23.47	12.65	77.62	0	101.65	2.41
2021	12	27	373	18	22.76	13.69	75.56	0	101.74	1.96
2021	12	28	397	17.9	22.69	13.11	80.19	0	101.7	2.59
2021	12	29	495	17.72	23.06	13.12	80.94	0	101.7	3.22
2021	12	30	509	17.98	24.21	13.15	81.44	0	101.85	3.3
2021	12	31	512	17.47	23.33	12.87	84.44	0	101.88	4.2
2022	1	1	370	16.76	22.9	12.66	85.56	0	101.81	3.57
2022	1	2	557	16.8	22.62	11.85	83.69	0	101.65	3.45
2022	1	3	674	16.98	22.55	11.73	83.69	0	101.54	3.29
2022	1	4	775	16.65	22.6	11.62	83.69	0	101.6	3.24
2022	1	5	892	16.57	22.53	10.62	79	0	101.54	3.3
2022	1	6	1140	17.27	23.4	11.24	78.94	0	101.5	3.14
2022	1	7	1146	17.99	23.63	12.65	81.56	0	101.56	3.13
2022	1	8	1116	18.28	24.36	12.76	84.12	0	101.54	3.3
2022	1	9	1491	18.97	24.15	13.59	82.19	0	101.37	2.44
2022	1	10	2231	19.61	24.75	14.33	82.38	0	101.41	2.66
2022	1	11	2458	19.55	24.73	14.48	83.81	0.01	101.41	3.15
2022	1	12	2916	19.18	23.18	16.13	88.81	2.29	101.41	3.27
2022	1	13	3359	18.79	22.87	15.22	85.5	2.34	101.53	2.87
2022	1	14	4378	17.62	21.67	13.88	80.12	1	101.56	4.56
2022	1	15	3447	17.45	23.35	13.26	77.56	0.08	101.47	3.83
2022	1	16	5222	16.89	22.64	12.59	80.06	0.04	101.66	5.45
2022	1	17	6676	16.61	23.44	10.62	80	0	101.71	4.31
2022	1	18	8407	16.75	23.08	11.23	82.56	0	101.49	3.37
2022	1	19	9500	17.82	22.94	13.94	77.38	0	101.28	2.38
2022	1	20	10888	17.23	22.25	13.78	79.75	0	101.06	2.72
2022	1	21	11434	17.8	22.76	12.86	65.38	0	101.13	2.13
2022	1	22	9614	18.46	23.04	12.58	67.88	0	101.06	2.54
2022	1	23	10906	18.71	24.47	13.44	73.12	0.16	101.06	2.67
2022	1	24	14828	17.28	20.29	14.65	87.38	6	101.1	2.6
2022	1	25	16033	18.8	22.57	15.54	79.88	2.52	101.1	3.99
2022	1	26	15527	19	23.66	13.76	76.06	2.2	101.21	1.89
2022	1	27	15807	17.3	21.58	13.4	81.94	5.76	101.3	3.12
2022	1	28	15440	14.8	20.75	9.92	74.94	0.4	101.5	3.4
2022	1	29	10378	14.18	20	9.31	76.31	0	101.46	3.17

## Sheet: Bhutan
Time Series COVID-19 Data of Bhutan along with meteorological variables from February 24, 2020 to January 29, 2022
YEAR	Month	Day	Cases	T2M	T2M_MAX	T2M_MIN	RH2M	PRECTOTCORR	PS	WS10M_MAX
2020	3	6	1	2.05	8.5	-2.45	82.19	1.24	69.86	3.81
2020	3	7	0	1.41	9.62	-4.6	81.56	1.75	69.88	4.54
2020	3	8	0	2.51	10.85	-4.05	79.75	0.04	69.63	4.34
2020	3	9	0	3.51	12.24	-2.69	74.38	0	69.61	4.05
2020	3	10	0	3.08	10.37	-3.49	79.62	0	69.7	3.88
2020	3	11	0	3.48	11.34	-2.72	81.31	0	69.76	4.53
2020	3	12	0	5.32	13.61	-1.6	81.06	0	70.04	4.16
2020	3	13	0	5.08	14.27	-2.64	76.81	0.15	70.26	3.88
2020	3	14	0	4.16	12.24	-1.59	77.12	1.14	70.21	4.09
2020	3	15	0	2.77	9.26	-3.29	81.81	0.31	70.06	3.38
2020	3	16	0	1.82	9.55	-5.2	71.69	0	69.95	4.16
2020	3	17	0	2.97	10.51	-2.74	81.25	0	69.98	3.99
2020	3	18	0	3.57	10.9	-1.82	80.88	0.53	69.82	3.74
2020	3	19	0	3.01	9.15	-2.02	83.12	0.38	69.78	3.95
2020	3	20	1	2.56	7.41	-0.89	87.31	1.27	69.74	3.96
2020	3	21	0	1.7	5.28	-0.86	89.69	5.16	69.77	2.78
2020	3	22	0	2.57	8.74	-1.38	85.19	0.83	69.87	3.59
2020	3	23	0	2.85	9.19	-2.73	81.75	0.74	69.8	3.36
2020	3	24	0	5.48	12.96	-0.54	78.31	0.19	69.71	3.1
2020	3	25	0	5.23	12.59	0.72	80.94	0.5	69.76	4.16
2020	3	26	0	6.81	15.07	0.07	81.5	0.04	69.85	3.91
2020	3	27	1	7.34	14.48	2.65	85.62	0.37	70.01	3.53
2020	3	28	0	8.12	15.38	2.15	83.25	0.01	69.9	5.02
2020	3	29	1	7.86	15.73	0.9	78.25	0	69.81	4.8
2020	3	30	0	5.75	15.09	-3.39	72.69	0	69.88	4.5
2020	3	31	0	5.76	13.74	-1.19	79.44	0	69.94	4.31
2020	4	1	0	5.01	11.95	-0.62	82.25	3.96	69.84	4.21
2020	4	2	1	4.44	9.91	-0.99	83.88	3.18	69.75	4.73
2020	4	3	0	4.97	12.31	-1.69	75.69	0.14	69.9	4.77
2020	4	4	0	3.82	12.3	-2.88	77.75	0.14	69.95	4.25
2020	4	5	0	3.3	10.82	-3.42	78.44	0	69.93	4.34
2020	4	6	0	3.84	11.5	-2.85	80.44	0.14	69.88	4.1
2020	4	7	0	4.34	10.73	-1.17	82.5	0.06	69.84	4.09
2020	4	8	0	5.19	13.06	-1.72	78.56	5.08	70	4.12
2020	4	9	0	4.7	10.44	-0.51	83.69	8.52	69.96	3.81
2020	4	10	0	5.52	11.58	1.29	84.12	3.2	70.1	3.69
2020	4	11	0	6.09	13.57	-1.9	78.44	1.42	70.21	3.93
2020	4	12	0	6.27	13.38	1.67	79.62	0.49	69.99	2.91
2020	4	13	0	8.44	15.24	3.28	64.19	0	70.03	2.7
2020	4	14	0	8.45	14.8	3.83	71.38	0	70.25	2.96
2020	4	15	0	8.63	15.4	2.83	74.38	4.52	70.18	3.3
2020	4	16	0	6.49	11.61	3.38	84.56	13.47	69.92	2.82
2020	4	17	0	8.37	15.71	2.92	80.69	7.19	69.84	4.13
2020	4	18	0	7.85	12.66	4.57	86.81	11.63	69.88	3.94
2020	4	19	0	7.75	13.4	3.27	84.06	17.5	69.82	4.02
2020	4	20	0	6.85	13.25	1.48	83.62	1.78	69.97	3.78
2020	4	21	1	6.02	9.64	3	88	7.51	69.94	4.01
2020	4	22	0	4.45	9.58	0.82	86.06	1.94	69.74	4.29
2020	4	23	1	4.86	11.16	-0.02	86.75	12.18	69.75	4.2
2020	4	24	0	3.44	6.42	1.58	93.69	18.12	69.7	3.93
2020	4	25	0	5.28	11.61	0.8	84.44	1.37	69.79	3.43
2020	4	26	0	5.69	11	0.23	85.06	0.26	70.08	3.09
2020	4	27	0	6.98	13.82	1.08	82.81	0.63	70.22	4.2
2020	4	28	0	7.2	11.67	3.62	83.25	7.83	70.13	3.18
2020	4	29	0	7.35	13.2	2.76	83.69	4.68	69.87	3.35
2020	4	30	0	7.03	12.64	2.65	85.75	8.57	70.02	2.59
2020	5	1	0	9.12	15.48	5.3	83.88	0.7	70	3.49
2020	5	2	0	8.28	13.05	3.48	80.81	2.39	69.98	2.55
2020	5	3	0	8.95	14.91	5.27	83.75	0.22	69.93	3.8
2020	5	4	0	9.3	14.12	5.89	89	0.74	70	4.64
2020	5	5	0	9.92	15.46	5.51	86.44	4.43	69.98	4.55
2020	5	6	0	8.84	15.98	2.23	76.81	2.44	69.94	3.93
2020	5	7	0	8.95	14.72	4.51	82.81	6.59	69.88	4.09
2020	5	8	0	6.24	11.54	1.68	81.62	0.29	69.81	4.2
2020	5	9	0	9.45	17.08	2.75	73.25	0	70.02	3.8
2020	5	10	0	9.37	16.51	2.41	73.19	0.97	70.16	3.66
2020	5	11	2	9.65	16.12	4.92	79.19	0.03	70.16	3.59
2020	5	12	2	9.19	15.41	3.26	82.31	0.83	69.97	4.34
2020	5	13	4	7.83	10.48	5.25	90.81	15.93	69.85	4.3
2020	5	14	5	7.56	14.09	2.71	89	4.08	69.94	3.91
2020	5	15	1	10.08	16.8	3.02	80.19	9.88	69.82	3.98
2020	5	16	0	11.04	15.13	7.24	90.88	15.36	69.72	5.59
2020	5	17	0	9.84	15.81	4.65	85.5	0.85	69.87	3.16
2020	5	18	0	11.27	17.36	4.32	80.94	0.73	69.8	3.76
2020	5	19	0	10.96	16.08	6.9	82.75	0.63	69.76	3.27
2020	5	20	0	10.42	14.77	4.81	83.62	12.99	69.79	2.09
2020	5	21	0	10.14	15.13	6.12	86.69	34.89	69.78	3.23
2020	5	22	0	10.48	15.56	5.59	85.81	21.48	69.87	2.98
2020	5	23	3	12.45	17.85	7.67	84.88	22.44	69.92	3.97
2020	5	24	0	12.87	16.53	9.15	90.5	29.76	69.76	5.84
2020	5	25	3	12.42	17.24	8.37	85.88	33.15	69.78	4.35
2020	5	26	0	11.68	16.69	7.94	83.88	14.45	69.78	4.76
2020	5	27	1	9.48	12.62	4.63	85.62	5.26	69.75	2.76
2020	5	28	3	9.92	16.13	4.73	72.94	0	69.83	3.47
2020	5	29	0	9.3	15.93	4.16	79.81	0.23	69.92	3.45
2020	5	30	2	9.89	16.5	3.36	75.12	4.95	69.93	3.8
2020	5	31	10	9.26	15.09	4.2	87.62	18.21	70.02	3.17
2020	6	1	0	11.32	16.05	7.82	87.31	6.11	69.97	4.45
2020	6	2	4	10.18	15.9	5.44	86.25	10.2	69.83	3.78
2020	6	3	0	11.2	15.77	5.97	86.25	6.89	69.78	3.74
2020	6	4	0	11.9	15.51	8.53	87.94	4.63	69.79	4.02
2020	6	5	1	12.21	17.02	7.75	86.44	20.26	69.83	5.09
2020	6	6	0	12.9	18.09	9.2	85.38	3.68	69.78	3.49
2020	6	7	11	13.01	18.83	7.53	84	1.62	69.71	3.59
2020	6	8	0	13.05	18.38	7.08	83.56	1.45	69.76	3.56
2020	6	9	0	13.05	18.95	7.06	80.94	0.06	69.9	3.59
2020	6	10	0	13.41	20.27	6.68	79.06	0.13	69.91	3.59
2020	6	11	3	14.3	20.33	8.29	82.12	2.47	69.82	3.67
2020	6	12	0	13.36	18.67	9.65	86.69	2.35	69.76	4.16
2020	6	13	4	13.39	19.1	8.43	86.44	7.24	69.8	4.05
2020	6	14	0	13.48	18.42	9.15	84.88	7.37	69.89	3.75
2020	6	15	1	13.69	18.63	10.04	85.44	7.92	69.85	3.39
2020	6	16	0	13.01	17.87	9.27	88.75	14.88	69.74	3.04
2020	6	17	0	14.16	19.02	10.33	87.94	14.8	69.62	3.97
2020	6	18	0	12.87	15.56	10.31	92.75	28.18	69.76	3.27
2020	6	19	1	14.03	19.28	9.18	85.5	6.55	69.84	3.95
2020	6	20	0	14.62	19.71	11.07	86.31	0.73	69.87	3.92
2020	6	21	0	14.58	19.26	10.85	85.38	1.17	69.81	3.48
2020	6	22	0	14.05	19.43	10.05	85.12	3.59	69.85	3.58
2020	6	23	2	13.76	18.97	7.98	86.94	3.31	69.97	4.42
2020	6	24	0	14.23	19.2	10.26	90.44	72.84	69.91	4
2020	6	25	0	13.58	16.92	12.08	94.75	104.38	69.75	5.64
2020	6	26	0	14.61	17.3	12.28	90.5	27.05	69.62	3.95
2020	6	27	5	13.88	15.7	12.96	95	20.34	69.64	4.68
2020	6	28	1	13.38	16.29	10.98	93.06	6.08	69.79	3.88
2020	6	29	1	13.31	16.69	10.63	90.44	9.31	69.87	3.16
2020	6	30	0	14.23	18.84	10.59	87.75	3.68	69.84	4.03
2020	7	1	0	14.59	18.56	11.37	91.38	13.96	69.74	3.87
2020	7	2	0	13.13	15.08	10.62	96	10.62	69.71	3.8
2020	7	3	0	13.47	17.55	10.82	91.5	3.58	69.79	3.91
2020	7	4	1	13.76	18.56	9.57	85.81	2.01	69.78	4.09
2020	7	5	2	13.82	18.94	8.15	86.44	3.88	69.69	4.05
2020	7	6	0	14.33	18.6	8.89	86.5	13.52	69.74	3.75
2020	7	7	0	15.08	20.22	11.33	86.81	6.74	69.97	4.05
2020	7	8	0	14.76	19.18	11.96	91.5	5.83	69.87	3.8
2020	7	9	0	14.41	16.75	12.14	93.25	33.53	69.69	3.48
2020	7	10	0	14.79	16.58	13.47	96	100.83	69.54	5.14
2020	7	11	2	14.76	17.59	12.09	92.56	57.52	69.49	4.58
2020	7	12	2	13.69	16.8	10.75	93.56	12.49	69.64	4
2020	7	13	0	13.94	18.74	9.54	88.75	5.21	69.7	3.55
2020	7	14	0	14.03	18.8	9.84	87.31	9.03	69.88	3.86
2020	7	15	0	14.63	19.38	10.08	87	0.9	69.88	3.89
2020	7	16	2	13.89	18.08	11.02	91	2.73	69.79	4.53
2020	7	17	1	13.89	17.36	11.12	92.38	5.72	69.82	4.05
2020	7	18	0	13.69	17.85	9.55	89.5	14.23	69.83	3.75
2020	7	19	2	13.03	15.19	10.63	94.38	7.99	69.77	3.34
2020	7	20	1	13.1	15.41	10.68	95.56	16.69	69.68	4.55
2020	7	21	2	13.74	16.94	11.37	91.81	9.47	69.78	3.59
2020	7	22	0	13.54	17.55	10.48	89.75	6.19	69.81	3.7
2020	7	23	0	13.47	16.89	10.12	89.25	6.4	69.92	3.49
2020	7	24	0	13.58	17.38	11.13	90.75	7.65	70.09	3.32
2020	7	25	0	14.23	18.35	10.73	89.44	1.72	70.09	3.48
2020	7	26	3	14.01	17.44	10.48	88.19	6.57	70.07	2.91
2020	7	27	4	14.63	19.76	10.65	86.19	7.84	69.94	3.88
2020	7	28	0	13.92	18.09	9.74	88.25	6	69.95	3.45
2020	7	29	0	13.41	16.94	10.19	89.81	17.21	69.94	3.92
2020	7	30	2	13.08	15.46	10.36	94.69	17.28	69.9	2.78
2020	7	31	0	13.13	15.98	10.56	93.31	15.21	69.91	3.82
2020	8	1	1	14.68	19.9	10.2	86.31	1.09	69.85	3.39
2020	8	2	0	15.58	20.04	11.67	87.12	0.58	69.7	3.24
2020	8	3	1	15.23	20.87	10.86	85.88	0.79	69.57	3.31
2020	8	4	2	14.15	19.45	9.48	86.19	2.36	69.54	3.32
2020	8	5	0	15.02	19.74	11	88.44	10.53	69.73	3.6
2020	8	6	3	14.75	19.6	9.66	87.62	2.92	69.98	2.98
2020	8	7	0	15.58	19.33	12.39	88.94	0.08	69.88	3.03
2020	8	8	0	14.84	17.19	12.71	94.88	8.39	69.71	3.43
2020	8	9	2	14.45	18.58	11.68	91	10.22	69.76	4.08
2020	8	10	0	14.37	17.57	11.55	91.69	6.7	69.75	3.78
2020	8	11	3	13.84	18.61	10.63	91.5	13.67	69.69	4.15
2020	8	12	0	13.93	17.53	10.98	92	5.78	69.79	3.71
2020	8	13	15	14.56	19.73	9.72	88.38	5.72	69.75	3.83
2020	8	14	5	14.27	18.05	11.33	90.62	9.36	69.66	2.87
2020	8	15	0	14.5	19.1	10.71	84.81	1.66	69.69	3.18
2020	8	16	5	14.44	19.03	11.46	87.12	8.11	69.68	3.71
2020	8	17	3	14.87	21.19	9.53	83.75	9.03	69.65	3.42
2020	8	18	6	15.26	21.69	9.76	76.44	2.19	69.67	3.39
2020	8	19	0	13.76	19.08	9.1	86.25	15.56	69.76	3.6
2020	8	20	6	13.47	20.08	8.53	78.31	3.93	69.97	3.24
2020	8	21	1	13.27	18.13	9.25	85	5.42	70.09	3.52
2020	8	22	1	13.36	17.94	8.53	86	5.19	69.99	3.63
2020	8	23	0	13.13	17.08	9.6	88.81	4.77	69.89	2.59
2020	8	24	1	14.51	20.04	8.8	84.62	3.29	69.85	3.24
2020	8	25	17	15.15	21.44	10.67	82.38	3.36	70.01	3.32
2020	8	26	0	14.97	21.36	10.04	77.5	2.06	70.08	3.29
2020	8	27	11	14.15	20.47	7.69	77.5	0.46	69.96	3.14
2020	8	28	11	13.87	19.63	8.81	83.62	0.25	69.86	3.22
2020	8	29	0	12.76	16.35	8.7	91.38	2.22	69.85	3.68
2020	8	30	29	13.48	16.51	10.78	93.88	5.8	69.88	3.92
2020	8	31	1	13.4	19.31	8.45	89.88	11.84	69.97	2.68
2020	9	1	2	14.99	20.66	10.78	85.25	1.17	70.1	2.88
2020	9	2	0	14.26	20.25	10.39	83.81	0.87	70.27	3.61
2020	9	3	0	15.01	20.01	10.77	83.06	0.5	70.27	3.02
2020	9	4	1	13.7	15.4	12.44	94.88	4.72	70.11	3.29
2020	9	5	0	13.82	17.12	11.23	92.44	14.17	69.91	4.4
2020	9	6	0	13.3	16.32	11.12	92.62	19.89	69.89	2.88
2020	9	7	5	13.1	15.11	10.62	93.62	11.24	69.96	3.61
2020	9	8	1	13.26	18.09	9.05	87.88	1.05	70.03	3.02
2020	9	9	0	13.65	18.14	9.98	91.81	2.4	70	3.33
2020	9	10	4	13.69	18.61	11.01	90.19	3.33	69.84	3.72
2020	9	11	3	13.57	17.62	10.46	91.06	5.75	69.92	3.66
2020	9	12	3	13.67	17.78	10.32	91.69	3.14	70.04	3.43
2020	9	13	1	13.35	17.21	11.03	93.12	4.02	70.05	4.31
2020	9	14	0	13.16	17.01	10.58	92.19	17.14	69.97	3.83
2020	9	15	1	12.83	17.94	10.11	92.12	9.63	69.93	4
2020	9	16	0	12.64	15.19	10.24	96.31	6.69	69.87	2.44
2020	9	17	0	12.65	16.15	10.32	92.19	6.16	69.93	2.46
2020	9	18	6	13.51	18.27	10.06	87.94	1.46	69.97	3.21
2020	9	19	7	14.23	19.74	9.91	82.12	2.05	69.94	2.87
2020	9	20	2	13.65	18.91	9.96	86.56	4.26	69.9	3.3
2020	9	21	0	11.7	13.9	9.84	90.25	15.57	69.9	2.02
2020	9	22	0	11.92	15.75	9.8	91.5	17.81	69.99	2.06
2020	9	23	0	11.22	14.07	9.05	93	17.79	70.05	2.02
2020	9	24	2	12.11	15.05	9.2	94.69	13.41	69.98	2.7
2020	9	25	0	11.96	15.3	9.29	95.31	12.65	69.82	4.36
2020	9	26	8	11.98	15.26	9.48	94.81	17.6	69.78	3.94
2020	9	27	2	11.98	17.03	9.4	89.75	4.31	69.96	2.25
2020	9	28	7	12.69	19.01	6.88	84.5	0.21	70	2.63
2020	9	29	1	12.99	18.1	9.41	90.88	0.4	69.93	3.44
2020	9	30	1	13.17	18.61	9.01	84.12	0.05	69.91	2.86
2020	10	1	0	13.26	17.94	10.03	88	0.01	69.88	3.03
2020	10	2	1	12.42	16.65	8.71	88.69	2.64	69.97	2.98
2020	10	3	0	12.21	16.33	7.86	91.44	1.49	70.01	3.41
2020	10	4	15	12.69	17.45	7.79	87.56	1.93	70.06	3.28
2020	10	5	1	12.54	15.46	9.19	91.38	4.16	70	2.95
2020	10	6	1	13.15	17.62	9.69	89.81	2.67	70.05	3.04
2020	10	7	4	13.01	17.97	10.18	89.06	3.55	70.15	2.78
2020	10	8	0	12.44	18.73	7.17	78.88	0.01	70.21	2.79
2020	10	9	2	12.96	19.09	8.87	82.25	0	70.24	2.8
2020	10	10	0	13.01	18.88	9.24	84.12	0	70.11	2.97
2020	10	11	3	12.21	18.02	8.45	84.69	0.02	70.02	2.9
2020	10	12	0	11.8	17.41	8.3	84.94	0.85	69.95	2.98
2020	10	13	4	11.58	17.14	7.37	83.81	0.07	70.03	2.98
2020	10	14	3	11.49	17.4	7.64	83.12	0.02	70.07	3.01
2020	10	15	0	11.76	17.44	7.73	82.69	0.03	70.07	2.83
2020	10	16	0	11.23	16.19	7.89	85	0	70.07	2.73
2020	10	17	9	10.62	16.48	5.61	81.62	0	70.07	2.9
2020	10	18	2	10.22	16.26	5.55	81.94	0	70.07	2.95
2020	10	19	3	9.6	15.81	3.92	84.06	0	69.95	3.12
2020	10	20	1	10.1	15.94	5.83	86.81	0	70	3.36
2020	10	21	1	8.11	15.19	1.47	79.06	0	70.12	2.69
2020	10	22	4	8.24	15.9	1.23	77.06	1.81	70.03	2.63
2020	10	23	0	8.89	16.43	3.48	76.19	5.61	69.9	2.68
2020	10	24	4	10.22	16.74	5.69	76.69	15.12	69.98	2.22
2020	10	25	2	8.3	13.94	1.99	85	3.8	70.18	2.27
2020	10	26	0	7.31	12.87	3.44	92.94	4.68	70.17	2.46
2020	10	27	3	6.82	14.05	-0.26	77.62	0.06	70.11	2.52
2020	10	28	1	7.19	14.76	1.53	67.31	0	70.22	2.44
2020	10	29	0	6.65	14.83	-0.46	66.19	0	70.34	2.39
2020	10	30	2	7.12	15.39	-0.63	57.19	0	70.37	2.65
2020	10	31	1	7.11	15.96	-1.84	64.94	0	70.32	2.8
2020	11	1	5	8.48	15.85	2.82	74.25	0	70.23	2.52
2020	11	2	2	8.44	15.51	3.15	78.19	0.02	70.24	2.36
2020	11	3	2	7.67	14.55	2.13	84.31	0	70.21	2.92
2020	11	4	0	5.05	12.09	-1.45	80.19	0	70.07	3.39
2020	11	5	0	3.35	10.98	-3.36	78.25	0	70.05	3.05
2020	11	6	0	3.76	10.91	-2.28	82.31	0	70.24	2.88
2020	11	7	1	4.15	11.49	-2.54	76.62	0	70.36	2.48
2020	11	8	0	5.23	12.76	-0.52	75.06	0	70.42	3.06
2020	11	9	5	6.51	13.39	1.44	68.44	0	70.4	2.79
2020	11	10	0	4.58	12.18	-0.78	73.56	0	70.35	2.45
2020	11	11	0	4.3	12.49	-1.67	73.12	0	70.44	2.39
2020	11	12	5	4.69	13.15	-1.6	69.38	0	70.5	2.41
2020	11	13	0	5.26	12.69	0.47	68.94	0	70.36	2.3
2020	11	14	6	4.87	12.15	0.36	77.69	0.01	70.28	2.55
2020	11	15	0	4.89	13.11	-2.29	76.25	0	70.32	2.34
2020	11	16	2	4.07	12.25	-1.38	76.56	0	70.22	2.67
2020	11	17	1	2.73	8.62	-3.77	84.5	0.01	69.85	3
2020	11	18	0	4.14	9.68	0.04	86.69	0.05	69.73	2.95
2020	11	19	0	3.38	9.56	-1.62	85.62	0.01	69.77	3.11
2020	11	20	0	2.79	8.92	-2.83	85.69	0	69.81	3.49
2020	11	21	1	1.55	8.26	-4.03	84.56	0.53	69.79	3.62
2020	11	22	3	0.12	8.01	-5.67	76.06	0.01	69.8	3.24
2020	11	23	4	2.03	8.83	-1.76	74.19	0	70	3.09
2020	11	24	0	1.33	8.51	-2.85	83.62	0	70.05	3.15
2020	11	25	0	1.65	10.08	-3.74	80.62	0	70.15	2.86
2020	11	26	3	3.25	10.93	-2.94	76.69	0	70.31	2.22
2020	11	27	6	1.96	5.53	-1.45	77.69	0.13	70.38	1.62
2020	11	28	1	3.64	11.55	-2.1	58.69	0.03	70.25	2.22
2020	11	29	0	3.52	11.18	-1.58	59.81	0.06	70.27	2.63
2020	11	30	14	2.8	9.66	-1.1	77.62	0	70.16	2.77
2020	12	1	4	3.58	10.25	-1.41	83.56	0	70.12	2.7
2020	12	2	1	3.19	9.33	-1.09	87.88	0	69.9	3.23
2020	12	3	3	2.32	8.42	-1.16	87.88	0	69.82	2.96
2020	12	4	6	2.37	8.73	-1.67	87.62	0.28	69.73	2.9
2020	12	5	2	1.64	6.76	-1.74	90.38	0.3	69.74	2.97
2020	12	6	4	2.46	8.3	-1.51	89	0.12	69.87	3.05
2020	12	7	2	3.5	11.48	-1.71	79.69	0.03	69.97	2.62
2020	12	8	1	3.9	11.47	-0.94	76.25	0	69.99	2.78
2020	12	9	0	3.92	11.33	-1.48	82.06	0	69.89	2.96
2020	12	10	1	4.12	11.33	-1.76	82.81	0	69.81	2.88
2020	12	11	2	3.6	11.05	-2.65	82.25	0.01	69.81	2.74
2020	12	12	1	3.67	10.31	-1.24	86.69	0	69.81	3
2020	12	13	1	3.6	9.68	-1.7	84.25	0	69.65	3.23
2020	12	14	0	2.06	8.82	-3.11	85.38	0	69.79	3.16
2020	12	15	1	1.02	9.67	-4.56	77.88	0	69.93	2.8
2020	12	16	1	1.45	8.78	-3.45	82.56	0	69.97	3.21
2020	12	17	0	0.69	7.63	-4.13	83.69	0	69.72	3.44
2020	12	18	3	0.06	6.83	-3.24	84.88	0	69.64	3.16
2020	12	19	0	0.21	8.57	-4.91	76.75	0	69.77	2.93
2020	12	20	3	1.97	9.61	-2.78	74.19	0	69.96	2.84
2020	12	21	33	2.5	10.31	-2.59	72.81	0	69.93	2.74
2020	12	22	0	1.69	10.04	-2.8	82.88	0	69.81	2.95
2020	12	23	40	2.21	10.71	-2.76	82.5	0	69.81	2.86
2020	12	24	0	1.8	9.82	-2.79	78.5	0	69.83	3.15
2020	12	25	57	0.22	7.16	-3.3	65.25	0	69.72	3.36
2020	12	26	21	1.23	8.88	-3.29	63.94	0	69.76	2.85
2020	12	27	26	1.57	8.88	-2.27	76.94	0	69.72	3.07
2020	12	28	0	0.84	8.76	-3.3	72.75	0	69.7	3.41
2020	12	29	13	1.15	8.44	-2.62	63.56	0	69.76	2.81
2020	12	30	19	0.74	8.61	-3.99	64	0	69.95	2.88
2020	12	31	15	0.74	8.27	-2.97	67.69	0	69.95	2.74
2021	1	1	19	1.56	9.52	-2.32	72.62	0	69.99	2.48
2021	1	2	21	1.65	9.61	-2.21	78.5	0	69.93	2.76
2021	1	3	6	3.55	11.25	-0.81	76.44	0	69.93	2.59
2021	1	4	18	3.56	11.46	-0.17	78.06	0	70.08	2.81
2021	1	5	0	3.71	11.42	-0.72	78.56	0.02	70.06	2.95
2021	1	6	21	3.26	10.98	-1.76	82.62	0	69.89	3.33
2021	1	7	12	2.44	10.19	-2.7	82.25	0	69.71	3.16
2021	1	8	4	2.95	10.64	-3.13	82.44	0	69.74	2.91
2021	1	9	39	3.53	10.75	-1.71	84.12	0	69.67	3.02
2021	1	10	3	3.68	11.27	-2.74	83	0	69.6	3.04
2021	1	11	12	3.1	9.89	-1.1	87.19	0.04	69.71	3.1
2021	1	12	6	1.62	8.72	-2.69	88.5	0.01	69.64	3.54
2021	1	13	2	2.11	9.76	-2.35	78.38	0	69.6	3.12
2021	1	14	1	2.83	10.8	-1.71	77.12	0	69.7	2.98
2021	1	15	3	4.4	12.01	-1.82	65.25	0	69.62	3.07
2021	1	16	5	2.51	10.75	-3.44	77.38	0	69.46	2.87
2021	1	17	0	3.47	10.55	-2.44	64.62	0	69.83	3.07
2021	1	18	1	1.96	9.34	-2.6	82.38	0	69.86	3.4
2021	1	19	5	0.35	6.42	-2.71	89.56	1.05	69.42	3.28
2021	1	20	2	-0.21	6.64	-3.45	88.25	2.46	69.3	3.2
2021	1	21	0	0.69	7.94	-4.51	70.12	0.29	69.33	2.59
2021	1	22	1	0.44	8.53	-5.04	68	0	69.65	3.17
2021	1	23	3	2	9.68	-1.95	76.94	0	69.53	3.29
2021	1	24	1	0.72	7.85	-3.09	81.94	0	69.57	3.9
2021	1	25	1	0.28	7.93	-3.9	78.75	0	69.66	3.46
2021	1	26	0	0.25	7.64	-4.12	80.81	0	69.61	3.26
2021	1	27	0	0.4	7.84	-4.4	78.06	0	69.71	3.16
2021	1	28	1	1	8.42	-3.95	74.31	0	69.87	2.96
2021	1	29	1	-0.4	6.55	-4.99	75.69	0	69.78	3.98
2021	1	30	0	-3.09	3.84	-8.6	71.19	0	69.48	3.45
2021	1	31	1	-1.09	7.15	-6.85	63.19	0	69.61	3.5
2021	2	1	0	-0.38	6.26	-4.54	78.19	0	69.75	3.45
2021	2	2	0	0.8	8.94	-4.09	75.62	0	69.85	3.51
2021	2	3	0	0.9	7.97	-3.82	78.12	0	69.9	3.27
2021	2	4	0	0.74	7.98	-5.47	79.31	0	69.95	3.35
2021	2	5	2	0.78	8.55	-5.02	79.56	0	69.88	3.45
2021	2	6	0	-0.25	5.69	-4.64	80.12	0.12	69.69	3.37
2021	2	7	0	0.72	6.3	-2.94	71.69	0.11	69.65	2.18
2021	2	8	0	1.58	11.27	-8.57	45.19	0	69.87	3.19
2021	2	9	0	2.66	10.64	-1.7	55.62	0	69.9	3.28
2021	2	10	0	2.12	9.86	-2	74.12	0.01	69.77	3.41
2021	2	11	0	2.14	10.12	-3.65	75.62	0.03	69.68	3.17
2021	2	12	2	1.94	9.25	-2.3	82.19	0	69.77	3.63
2021	2	13	0	2.98	10.55	-1.78	76.5	0	69.83	3.5
2021	2	14	1	1.64	9.31	-3.01	83.88	0	69.78	3.51
2021	2	15	2	1.23	8.32	-3.22	84	0.02	69.62	3.49
2021	2	16	0	0.34	6.7	-2.85	81.88	0.08	69.66	3.67
2021	2	17	0	0.98	7.09	-3.65	77.38	0.02	69.88	3.33
2021	2	18	0	1.65	7.07	-2.2	81.69	0.01	70.02	3.16
2021	2	19	0	0.93	8.42	-4.52	69.75	0	70.17	3.34
2021	2	20	0	1.61	9.95	-4.4	70.62	0	70.07	3.39
2021	2	21	0	3.84	11.57	-1.16	63.38	0	70	3.53
2021	2	22	0	4.06	12.05	-1.14	73.88	0	69.98	3.63
2021	2	23	1	2.85	10.65	-2.33	81.31	0	69.84	3.75
2021	2	24	0	2.14	10.23	-2.55	83.44	0	69.64	3.74
2021	2	25	0	2.8	11.28	-2.54	80.5	0.43	69.5	3.7
2021	2	26	0	2.67	11.33	-3.24	79.62	1	69.51	3.87
2021	2	27	0	2.17	9.25	-2.61	85.56	0.52	69.46	3.66
2021	2	28	0	2.73	10.76	-2.84	82.62	0.55	69.55	4.02
2021	3	1	0	2.84	10.63	-2.15	82.69	0.02	69.79	4.38
2021	3	2	0	1.37	9.38	-3.86	77.19	0.05	69.8	4.37
2021	3	3	0	2.51	10.55	-3.55	70.19	0	69.76	3.88
2021	3	4	0	0.61	7.83	-3.61	80.75	0.37	69.66	3.95
2021	3	5	0	0.32	7.17	-3.7	81.19	2.16	69.62	4.46
2021	3	6	1	0.3	6.21	-3.42	78.81	0.37	69.73	3.98
2021	3	7	0	1.93	9.4	-3.19	76.56	0	69.82	3.88
2021	3	8	0	2.45	9.41	-1.8	82.5	0.02	69.91	3.61
2021	3	9	0	3.17	10.74	-1.78	81.19	0.93	69.87	3.6
2021	3	10	0	3.36	11.4	-3.36	82	5.3	69.92	3.91
2021	3	11	0	3.44	11.19	-2.93	80.44	0.2	70.04	3.89
2021	3	12	0	4.62	13.44	-3.06	76.81	0	70.21	3.87
2021	3	13	0	4.29	13.29	-3.62	76.69	1.13	70.18	3.66
2021	3	14	0	3.49	11.45	-2	79.31	0.87	69.86	3.35
2021	3	15	0	5.07	12.8	-0.69	74.25	0.04	69.79	3.64
2021	3	16	0	4.4	12.67	-2.93	79.56	0.55	69.86	3.91
2021	3	17	0	3.98	12.63	-3.53	78.19	0.04	69.86	4.28
2021	3	18	0	4.47	12.93	-3.92	77.12	0.27	69.93	3.96
2021	3	19	0	5.41	13.46	-2.74	79.44	0	69.88	3.89
2021	3	20	1	5.9	14.23	-2.35	74.31	0.24	69.78	4.17
2021	3	21	0	4.87	13.41	-3.99	74.81	0.13	69.85	4.14
2021	3	22	0	4.01	12.9	-3.68	75.06	0.04	70.06	4.11
2021	3	23	0	4.86	13.89	-3.01	77.62	0.18	70.11	4.26
2021	3	24	1	5.26	13.34	-2.34	78.88	2.25	70.01	4.25
2021	3	25	0	3.94	12.72	-3.17	73.88	0.05	69.9	4.54
2021	3	26	0	3.65	13.6	-4.17	71.06	0	69.88	4.45
2021	3	27	1	6.59	16.12	-1.92	57.94	0	69.95	3.7
2021	3	28	1	5.97	14.01	-0.42	73.81	0	69.89	3.63
2021	3	29	0	4.03	11.63	-2.96	78.88	6.69	69.71	3.89
2021	3	30	0	3.58	10.52	-2.14	84.88	7.04	69.38	4.34
2021	3	31	1	4.24	11.4	-2.67	80.31	3.41	69.28	4.39
2021	4	1	13	3.94	11.57	-2.07	75.06	0.96	69.4	4.97
2021	4	2	3	2.6	11.03	-3.71	60	0.35	69.65	4.4
2021	4	3	2	2.87	12.05	-4.41	63.62	1.8	69.86	4.2
2021	4	4	0	3.22	11.92	-4.95	59.12	0.93	69.9	3.97
2021	4	5	0	5.49	14.2	-0.9	59.44	0.1	70.02	4.21
2021	4	6	5	5.54	13.55	-0.6	76.25	0	70.04	4.11
2021	4	7	4	5.74	13.15	-1.1	79.56	1.09	70.03	3.72
2021	4	8	0	6.99	13.5	0.98	81.19	5.49	69.91	3.84
2021	4	9	6	7.33	14.62	-0.07	75.94	1.93	69.93	4.23
2021	4	10	4	5.98	14.4	-1.57	76.06	1.83	70.01	4.58
2021	4	11	8	5.23	14.83	-3.23	65.75	0.09	70.1	4.57
2021	4	12	3	5.26	14.31	-1.87	60.5	4.4	70.22	4.45
2021	4	13	6	4.33	13.2	-3.13	69.06	5.03	70.1	4.41
2021	4	14	2	6.58	16.01	-1.53	69.69	0.6	70.03	3.58
2021	4	15	5	6.45	14.39	-0.75	75.12	1.17	69.97	3.81
2021	4	16	7	5.98	13.25	-0.2	78.19	14.9	69.92	3.8
2021	4	17	11	6.91	12.65	2.63	83.69	3.14	69.96	3.54
2021	4	18	5	7.08	13.29	2.62	82.5	12.9	69.83	3.93
2021	4	19	4	6.55	13.47	1.07	76.56	1.52	69.66	4.49
2021	4	20	5	6.75	13.93	-1.02	77.81	0.01	69.78	4.11
2021	4	21	20	7.48	15.58	1.58	77.5	0.48	70.05	4.11
2021	4	22	6	6.08	13.23	-0.38	83.19	2.52	70.1	5.01
2021	4	23	16	6.45	15.94	-3.74	70.56	0	69.9	4.42
2021	4	24	10	7.51	16.07	-0.3	74.44	0	69.94	4.18
2021	4	25	4	7.97	15.55	-0.45	76.62	3.01	70.01	3.8
2021	4	26	4	8.43	15.95	1.57	75.19	1.32	70.01	4.13
2021	4	27	27	8.19	15.31	2.13	74.75	2.89	70.1	3.66
2021	4	28	6	7.68	14.55	2.12	80.56	5.98	70.22	3.6
2021	4	29	7	8.44	15.65	1.43	73.5	0.87	70.28	3.41
2021	4	30	8	8.3	16.19	0.24	66.31	1.58	70.12	3.41
2021	5	1	32	6.92	12.71	2.12	85.38	2.64	70.12	2.77
2021	5	2	5	7.56	13.4	2.09	83.94	3.24	70.03	3.35
2021	5	3	8	8.15	14.19	2.81	83.5	15.49	69.88	3.02
2021	5	4	16	7.42	12.62	2.94	85.44	0.75	69.92	3.64
2021	5	5	9	7.98	12.93	4.77	87.75	7.69	69.88	3.88
2021	5	6	17	8.27	13.83	4.76	85.44	2.93	70.02	3.55
2021	5	7	29	7.28	12.01	3.76	89.12	3.47	70.07	3.24
2021	5	8	12	8.4	13.05	5.51	90.5	1.01	69.96	4.79
2021	5	9	19	8.38	14.44	4.51	85.31	0.67	69.85	4.31
2021	5	10	20	8.36	14.67	1.48	82.44	3.35	69.75	3.85
2021	5	11	6	8.36	13.86	2.93	83.69	5.86	69.72	4.11
2021	5	12	10	7.69	10.44	5.38	91.31	4.34	69.62	4
2021	5	13	6	8.76	14.33	4.72	84.75	1.71	69.6	4.31
2021	5	14	13	8.23	14.77	0.94	80.44	6.58	69.54	3.73
2021	5	15	3	9.72	15.68	5.69	85.19	2	69.71	3.79
2021	5	16	7	9.98	16.37	5.12	82.94	8	69.87	3.69
2021	5	17	10	10.99	18.44	3.76	82.25	2.89	69.9	4.2
2021	5	18	13	11.15	18.37	6.51	85	5.11	69.83	3.94
2021	5	19	13	11.26	18.58	5.28	79.19	4.62	69.76	4.23
2021	5	20	16	12.26	19.55	5.05	81.62	3.18	69.85	4.26
2021	5	21	36	12.65	18.16	7.05	83.94	2.48	69.8	4.06
2021	5	22	18	13.63	20.49	8.47	80.44	0.08	69.78	3.88
2021	5	23	2	13.99	21.08	7.87	77	0	69.88	3.71
2021	5	24	17	13.37	21.19	6.12	73.81	4.2	70	3.52
2021	5	25	12	11.51	16.08	7.31	81.44	3.08	69.89	2.94
2021	5	26	41	11.82	15.9	8.03	88.56	9.37	69.75	3.33
2021	5	27	27	11.97	15.51	9.65	86.75	18.01	69.94	3.35
2021	5	28	12	11.98	16.91	8.55	85.94	7.79	70.14	3.38
2021	5	29	100	13.4	18.82	8.24	84.81	3.61	70	3.76
2021	5	30	9	13.89	19.01	9.3	84.81	6.59	69.88	3.77
2021	5	31	8	12.16	17.81	8.31	88.19	5.1	69.75	3.91
2021	6	1	12	12.77	18.44	8	85.62	4.06	69.76	4.48
2021	6	2	7	13.8	18.9	9.76	85.06	1.89	69.83	3.87
2021	6	3	15	12.99	19.23	7.74	81.56	0.22	69.96	3.77
2021	6	4	15	13.45	19.26	8.03	82.12	7.99	69.96	3.74
2021	6	5	13	13.98	19.35	9.74	85.56	14.69	69.81	3.89
2021	6	6	5	14.3	19.01	10.09	86.31	18.32	69.71	3.81
2021	6	7	16	14.12	19.04	10.08	87	14.12	69.67	4.68
2021	6	8	21	14.14	19.4	9.6	83.19	21.02	69.68	3.41
2021	6	9	15	13.13	18.83	9.08	84.88	4.99	69.68	3.65
2021	6	10	30	12.2	17.48	8.59	86	1.23	69.68	3.46
2021	6	11	20	13.46	19.29	8.82	80.5	4.38	69.63	3.84
2021	6	12	19	13.15	16.75	10.08	86.81	4.76	69.79	3.34
2021	6	13	5	13.56	17.66	9.28	84.44	7.3	69.8	3.57
2021	6	14	13	14.83	20.03	10.35	85.69	6.58	69.66	3.73
2021	6	15	16	14.59	19.64	10.92	86	4.52	69.55	3.66
2021	6	16	12	14.8	19.88	11.09	84.69	7.35	69.66	4.1
2021	6	17	28	14.51	19.73	9.15	81.62	12.28	69.83	3.58
2021	6	18	7	14.17	18.44	10.31	84.56	8.82	69.88	3.52
2021	6	19	14	12.94	17.33	8.37	86.25	14.13	69.85	3.4
2021	6	20	21	13.57	17.96	10.23	86.19	5.11	69.74	4.27
2021	6	21	15	14.4	19.63	8.7	83.06	0.5	69.76	3.82
2021	6	22	24	14.87	20.29	10.34	82.94	1.4	69.87	3.91
2021	6	23	7	14.83	20.03	10.66	85.19	1.94	69.93	3.49
2021	6	24	36	14.21	20	7.32	82.56	2.03	69.82	3.88
2021	6	25	7	14.72	19.76	10.48	83.88	4.72	69.76	4.31
2021	6	26	14	14.76	19.65	10.72	85.06	9.78	69.87	4.34
2021	6	27	25	14.33	18.08	11.12	89.81	6.31	69.98	3.56
2021	6	28	10	14.47	18.94	10.8	89.56	5.68	69.85	4.2
2021	6	29	14	14.9	17.25	13.12	92.69	21.08	69.66	4.87
2021	6	30	24	15.06	18.83	12.51	89.75	11.49	69.65	3.4
2021	7	1	4	14.49	18.83	10.77	87.62	11.38	69.58	4.2
2021	7	2	18	13.65	18.83	10.04	86.62	12.52	69.67	4.01
2021	7	3	11	13.28	17.4	10.4	90.88	13.48	69.77	4.12
2021	7	4	26	13.55	16.91	10.81	89.88	8.2	69.86	3.67
2021	7	5	10	14.64	20.28	9.73	85	2.56	69.88	4.28
2021	7	6	41	14.29	17.97	11.33	91.06	4.89	69.76	4.09
2021	7	7	39	13.76	16.76	10.64	92.69	7.62	69.87	4.32
2021	7	8	3	13.91	18.41	10.05	88.06	3.41	69.97	3.3
2021	7	9	6	14.36	19.4	10.76	86.88	6.61	69.86	4.03
2021	7	10	8	14.22	18.99	9.58	86.5	5.05	69.85	3.78
2021	7	11	9	13.65	18.3	10.15	86	6.74	70.04	3.62
2021	7	12	15	13.83	19.12	9.52	84.5	5.07	70.13	3.99
2021	7	13	34	13.84	18.7	9.58	83.44	8.47	70.04	4.47
2021	7	14	46	13.23	17.41	9.8	90.12	3.66	69.96	3.51
2021	7	15	10	13.37	15.85	11.4	93.19	11.48	69.94	3.52
2021	7	16	18	13.67	18.01	10.46	91.62	15.57	70.05	4.22
2021	7	17	13	14.69	20.4	9.62	86.44	8	69.99	3.65
2021	7	18	10	14.69	17.5	12.3	92	11.87	69.81	3.76
2021	7	19	6	14.56	18.41	12.58	89.38	8.31	69.72	2.9
2021	7	20	28	14.44	19.01	10.47	87.31	6.97	69.74	5.41
2021	7	21	1	13.39	18.48	9.45	84.81	5.38	69.69	3.29
2021	7	22	2	14.48	19.36	9.02	84.25	6.04	69.64	3.67
2021	7	23	12	14.73	20.13	10.61	85.5	5.05	69.74	3.62
2021	7	24	12	15.65	21.23	11.48	83.44	0.54	69.78	3.63
2021	7	25	4	15.81	21.16	12.32	86.81	6.14	69.68	3.88
2021	7	26	3	15.87	22.01	11.85	84.12	11.2	69.62	3.7
2021	7	27	11	14.54	19.44	10.99	85.31	11.54	69.55	4.01
2021	7	28	1	14.34	19.3	9.77	82.75	16.65	69.56	3.39
2021	7	29	5	13.67	18.58	8.28	85.12	10.11	69.62	3.95
2021	7	30	2	13.11	16.79	10.05	88.06	18.3	69.81	1.9
2021	7	31	7	13.9	17.9	11.21	88.38	5.59	69.79	3.88
2021	8	1	3	13.78	18.53	9.05	87	6.82	69.67	3.95
2021	8	2	6	14.36	19.98	10.22	82.94	3.85	69.76	3.84
2021	8	3	8	14.59	19.15	11.41	84.25	9.99	69.81	3.32
2021	8	4	8	13.59	17.7	9.66	82.44	2.95	69.93	2.81
2021	8	5	3	14.1	20.01	8.16	78	0.42	69.81	3.38
2021	8	6	1	14.84	20.38	9.24	82.19	1.69	69.8	3.46
2021	8	7	0	14.73	20.73	9.86	84.88	5.22	69.9	4.11
2021	8	8	0	14.93	20.21	10.77	86.5	2.52	69.99	3.53
2021	8	9	2	15.46	20.51	11.37	85.69	7.07	69.94	3.5
2021	8	10	4	15.36	20.1	11.98	89.75	8.65	69.77	4.16
2021	8	11	1	15.29	19.55	11.96	89.25	11.47	69.84	3.54
2021	8	12	2	15.33	19.53	11.15	88.06	3.99	69.91	3.87
2021	8	13	13	14.43	17.48	12.53	92.19	7.34	69.75	4.49
2021	8	14	4	14.98	17.54	12.74	92.88	4.13	69.6	4.41
2021	8	15	1	14.68	17.98	11.73	91.69	4.08	69.8	3.95
2021	8	16	6	14.72	18.49	11.31	90.94	1.54	69.95	3.88
2021	8	17	0	14.2	17.33	11.62	91.81	5.67	70.01	4.11
2021	8	18	0	13.14	15.99	10.69	91.62	5.1	69.9	3.98
2021	8	19	3	13.39	18.08	9.71	86.19	13.11	69.91	3.84
2021	8	20	0	13.57	18.62	10.29	88.31	3.83	70.08	4.03
2021	8	21	5	13.94	19.37	10.44	88.31	5	70.13	4.49
2021	8	22	0	14.1	18.55	10.59	90.56	14.72	69.92	4.34
2021	8	23	0	12.93	15.99	10.44	91	9.27	69.87	2.9
2021	8	24	6	14.12	17.73	10.36	93.06	7.28	69.76	4.23
2021	8	25	0	14.3	18.51	10.94	92.44	7.92	69.58	4.37
2021	8	26	0	13.08	15.71	11.3	94.12	29.97	69.68	3.09
2021	8	27	1	13.06	16.7	10.63	92.94	6.58	69.87	3.02
2021	8	28	2	12.26	14.72	10.22	92.62	7.55	69.86	2.88
2021	8	29	0	12.06	15.84	9.28	91.75	2.3	69.94	3.49
2021	8	30	1	12.08	16.53	7.9	88.88	6.65	70.08	3.59
2021	8	31	1	12.62	17.6	7.12	87.5	2.35	70.15	3.71
2021	9	1	0	12.95	17.01	8.39	91	15.73	70.08	3.48
2021	9	2	0	12.14	15.55	9.67	93.81	24.55	70.04	2.59
2021	9	3	0	13.59	19.12	8.57	84.62	1.31	69.91	3.35
2021	9	4	0	14.33	19.39	8.91	87.31	1.37	69.85	3.02
2021	9	5	0	14.08	19.02	10.65	87.31	2.05	69.95	3.29
2021	9	6	0	13.29	17.04	10.15	91.06	26.05	70.16	2.8
2021	9	7	0	12	15.69	9.21	89	5.47	70.3	2.76
2021	9	8	0	12.68	17.41	9.1	88.25	9.98	70.07	3.25
2021	9	9	0	12.37	17.12	9.45	89.25	7.05	70.06	3.55
2021	9	10	0	12.12	16.61	9.23	87.88	6.87	70.14	3.21
2021	9	11	0	12.07	17.26	5.41	85.31	0.26	70.1	3.03
2021	9	12	0	13.21	18.73	9.48	85.62	0.32	69.92	3.41
2021	9	13	0	12.73	18.19	7.3	87.06	4.32	70.01	3.77
2021	9	14	0	11.65	16.32	7.42	85.81	1.35	70.27	2.06
2021	9	15	0	12.43	17.33	7.74	83.94	0.47	70.28	3.16
2021	9	16	0	12.32	18.51	5.8	82.56	4.85	70.08	3.02
2021	9	17	0	11.44	15.96	8.05	89.81	4.66	69.93	3.06
2021	9	18	1	13.18	20.28	7.17	80.88	13.48	69.98	3.25
2021	9	19	0	13.88	20.79	7.7	72.75	1.11	70.13	3.07
2021	9	20	0	13.5	19.71	8.69	82.44	0	70.12	3.23
2021	9	21	2	11.8	17.2	7.82	83.38	2.75	70.07	3.29
2021	9	22	0	11.38	16.97	6.65	82.06	0.13	69.98	3.25
2021	9	23	0	11.58	16.29	7.5	86.38	0.35	70.1	3.16
2021	9	24	0	12.12	17.48	8.76	87.5	0.32	70.14	3.41
2021	9	25	0	10.6	15.81	6.69	87.81	0.49	70.12	2.98
2021	9	26	0	10.81	16.84	4.49	86.12	1.9	70.16	2.81
2021	9	27	0	12.08	18.41	6.88	84.31	2.42	70.16	2.72
2021	9	28	1	12.24	17.78	7.66	82.81	0.51	70.24	3.29
2021	9	29	1	11.99	18.03	7.56	82.62	0.66	70.23	2.96
2021	9	30	0	13.49	19.69	8.98	83.19	0.16	70.23	2.91
2021	10	1	0	12.93	18.64	8.5	85.06	0.08	70.23	3.28
2021	10	2	0	11.21	15.69	7.54	84.5	8.05	70.16	3.4
2021	10	3	7	11.21	15.94	5.58	88.56	6.73	70.03	3.38
2021	10	4	0	11.31	16.72	8.32	88.25	3.1	70	3.22
2021	10	5	5	9.77	14.83	5.94	88.5	7.51	70.19	2.02
2021	10	6	0	11.87	17.28	8.3	83.69	0.46	70.03	3.26
2021	10	7	0	11.65	15.81	8.53	87.62	0.08	69.92	2.62
2021	10	8	0	10.32	13.4	8.27	92	0.6	69.87	2.28
2021	10	9	0	11.54	17.55	7.36	86.62	0.62	69.95	2.98
2021	10	10	0	11.97	17.55	8.19	86.81	0.05	70.03	2.88
2021	10	11	0	11.9	18.44	5.87	82.88	0	70.08	2.91
2021	10	12	0	10.92	18.1	3.55	74.94	0	70.12	2.61
2021	10	13	2	11.96	18.71	6.15	72.06	0	70.09	2.29
2021	10	14	1	12.47	18.58	8.44	79.5	0	70.12	2.55
2021	10	15	1	11.37	17.08	6.26	83.56	0	70.06	2.67
2021	10	16	0	12.27	18.23	9.12	86.88	3.42	70.15	3
2021	10	17	0	11.47	14.7	8.18	89.88	2.57	70.26	2.97
2021	10	18	0	11.05	14.57	9.15	94.5	10.94	70.26	3.27
2021	10	19	0	10.26	12.71	8.57	96.38	28.87	70.33	2.87
2021	10	20	0	9.65	11.82	6.98	96.88	16.1	70.19	2.52
2021	10	21	0	10.69	16.69	7.15	88.75	1.93	69.99	2.78
2021	10	22	0	9.17	15.12	5.69	87.69	0.31	70.01	2.97
2021	10	23	0	8.76	14.91	4.94	83.5	0.02	70.18	3.05
2021	10	24	0	8.94	15.23	5.57	84.12	0	70.26	2.69
2021	10	25	0	7.98	14.16	3.01	83.5	0.1	70.11	2.67
2021	10	26	0	7.37	13.89	0.81	84.75	0.01	70.06	2.91
2021	10	27	3	8.15	13.22	4.85	86	0	70.18	2.74
2021	10	28	1	5.65	12.8	-1.35	75.94	0	70.23	2.98
2021	10	29	0	6.7	13.88	1.25	79.31	0	70.3	2.78
2021	10	30	0	6.99	13.19	1.01	82.31	0	70.18	3.1
2021	10	31	0	7.73	12.78	4.69	87.69	0	70	3.47
2021	11	1	0	6.85	12.34	3.58	87.56	0	70.05	2.9
2021	11	2	0	6.77	12.33	2.84	84.88	0	70.16	2.81
2021	11	3	1	6.66	12.27	2.26	83	0	70.08	3.16
2021	11	4	0	5.44	11.64	-1.2	82.62	0	69.99	3.3
2021	11	5	1	5.62	12.51	-0.4	79.69	0	69.94	2.95
2021	11	6	0	6.4	12.22	1.98	86.31	0	69.79	3.09
2021	11	7	0	7.05	12.94	3.29	87.62	0	69.87	2.92
2021	11	8	0	6.93	13.08	2.79	84.81	0	69.99	2.89
2021	11	9	0	6.63	13.52	1.62	82.19	0	70.07	2.79
2021	11	10	0	5.98	13.09	0.81	80.5	0	70.01	2.61
2021	11	11	0	6.51	12.98	2.07	83.44	0	69.95	2.99
2021	11	12	0	6.72	12.9	2.51	88.12	0	69.93	3.26
2021	11	13	2	6.97	12.6	3.71	88.12	0	69.88	3.23
2021	11	14	0	6.65	12.99	3.29	86.06	0	69.87	2.78
2021	11	15	0	4.63	11.51	-0.7	81.94	0	69.78	3.05
2021	11	16	0	3.74	11.22	-2.1	79.25	0	69.8	2.94
2021	11	17	4	6.19	13.67	-0.17	68.69	0	70.04	2.84
2021	11	18	0	7.03	14	1.98	74.25	0	69.98	2.84
2021	11	19	3	7.16	13.62	3.12	87.06	0	69.75	2.96
2021	11	20	0	7.19	14.11	2.3	86.94	0	69.74	2.88
2021	11	21	0	6.5	12.4	2.79	89.81	0.01	69.76	3.07
2021	11	22	0	5.72	11.36	2.11	88.38	0.12	69.66	2.91
2021	11	23	1	4.9	11.66	-1.11	81.81	0.02	69.67	2.89
2021	11	24	0	3.7	10.86	-1.81	80.81	0	69.85	3.09
2021	11	25	0	1.81	8.62	-2.88	86.12	0.02	69.8	3.16
2021	11	26	1	1.97	8.27	-1.81	85.94	0	69.85	3
2021	11	27	2	2.23	8.95	-2.33	85.5	0	69.97	3.23
2021	11	28	4	2.65	9.91	-2.99	83.69	0	70.05	3.02
2021	11	29	0	3.4	10.9	-1.51	84.25	0	70.01	2.86
2021	11	30	0	4.51	11.31	0.38	74.81	0	70.11	2.8
2021	12	1	0	5.19	13.28	-1.01	79.38	0	70.19	2.59
2021	12	2	0	6.16	13.93	1.07	83.44	0	70.17	2.52
2021	12	3	0	5.8	12.4	1.15	88.5	0.17	70.17	2.71
2021	12	4	1	6.15	12.67	2.03	89.81	0.1	70.16	2.64
2021	12	5	0	5.79	12.76	0.31	86.25	0	70.23	2.49
2021	12	6	0	4.54	11.23	-0.47	86.44	0	70.1	2.95
2021	12	7	0	2.7	9.51	-4.1	81.56	0	70.01	3.05
2021	12	8	1	3.03	10.57	-2.08	81.81	0	70.16	2.62
2021	12	9	6	2.75	10.38	-2.27	75.75	0	70.27	2.62
2021	12	10	1	1.22	8	-4.69	83.5	0	70.05	2.68
2021	12	11	0	1.19	8.74	-3.76	76.5	0	70	2.78
2021	12	12	0	1.68	8.46	-2.73	71.12	0	70.09	2.85
2021	12	13	0	1.03	8.47	-3.14	80.44	0	69.99	2.91
2021	12	14	0	1.65	9.14	-2.87	84.69	0	69.91	2.99
2021	12	15	3	1.41	9.7	-3.54	80.12	0	69.86	3.03
2021	12	16	0	1.65	10.3	-3.81	74.19	0	69.94	2.76
2021	12	17	4	1.9	9.58	-2.25	71.88	0	70.03	2.77
2021	12	18	0	0.63	7.19	-4.21	77.62	0	69.99	2.67
2021	12	19	1	-0.25	7	-5.31	70.56	0	69.89	2.68
2021	12	20	0	0.3	7.66	-5.26	70.69	0	69.84	2.81
2021	12	21	1	1	7.17	-2.77	73.81	0	69.83	2.65
2021	12	22	1	-0.21	3.61	-2.6	81.56	0.1	69.6	2.51
2021	12	23	0	0.54	7.36	-3.13	75.94	0.04	69.55	2.63
2021	12	24	0	-0.28	4.67	-3.51	83.81	0	69.64	3
2021	12	25	0	-1.54	3.19	-4.42	85.69	0	69.65	3.31
2021	12	26	1	-2.24	3.9	-7.03	84.69	0	69.77	3.09
2021	12	27	0	-1.91	4.77	-6.97	86.12	0	69.86	3.57
2021	12	28	0	-1.33	4.48	-6.43	85.12	0.12	69.92	2.6
2021	12	29	0	-1.52	2.05	-4.21	91.69	1.53	70.06	2.21
2021	12	30	0	-1.07	3.67	-4.61	88.12	0.27	70.1	3.02
2021	12	31	0	-0.97	5.56	-6.31	80.62	0	70.03	2.88
2022	1	1	0	-0.3	4.4	-3.2	80.69	0	70.03	2.42
2022	1	2	0	-0.05	6.47	-4.8	78.31	0	69.95	2.71
2022	1	3	4	-0.2	4.83	-2.89	83.56	0	69.79	3.03
2022	1	4	2	-0.26	7.65	-7.72	61.81	0	69.89	2.63
2022	1	5	3	0.44	7.12	-3.64	80.44	0	69.82	2.77
2022	1	6	2	1.3	7.58	-2.39	84.75	0	69.82	3.12
2022	1	7	82	2.02	8.84	-2.09	83.12	0	69.95	2.75
2022	1	8	7	2.63	9.6	-1.81	81.12	0	70	3.03
2022	1	9	21	1.9	8.62	-3.45	82.81	0	69.84	3.23
2022	1	10	21	1.75	7.44	-1.61	82.94	0	69.88	2.92
2022	1	11	28	1.05	7.85	-4.03	77.75	0.17	69.93	3.34
2022	1	12	7	0.58	5.72	-2.53	82.56	3.09	69.77	2.97
2022	1	13	36	-0.4	3.56	-3.19	90.75	3.54	69.6	3.88
2022	1	14	13	-0.38	6.05	-4.52	82.06	0.06	69.72	3
2022	1	15	18	-0.53	5.8	-5.9	78.25	0.04	69.72	2.92
2022	1	16	24	0.37	7.38	-5.24	60.94	0.03	69.82	2.05
2022	1	17	141	-0.86	7.25	-6.95	58.44	0.01	70.04	3.1
2022	1	18	101	-1.17	6.03	-7.37	68	0	69.83	2.81
2022	1	19	59	-1.77	3.95	-6.23	85.19	0.09	69.52	3.16
2022	1	20	88	-2.6	2.14	-5.61	90.75	0.72	69.27	2.95
2022	1	21	141	-2.92	2.48	-6.85	88.62	0.29	69.23	3.31
2022	1	22	99	-2.55	3.81	-6.47	87.62	0.05	69.2	3.27
2022	1	23	92	-1.51	4.73	-6.17	87.69	0.08	69.34	3.33
2022	1	24	162	-2.35	3.73	-8.42	83.75	0.04	69.38	3.3
2022	1	25	140	-1.95	4.36	-7.85	86.44	0.05	69.37	3.78
2022	1	26	138	-1.67	3.8	-6.63	83.38	0.27	69.4	3.69
2022	1	27	136	-4.09	1.86	-10.13	83.75	0.03	69.28	3.89
2022	1	28	205	-3.4	3.99	-9.86	80.38	0	69.24	3.34
2022	1	29	136	-2.12	6.94	-10.09	65	0	69.41	3.77
2022	1	30	119	-1.19	7.3	-7.12	80.19	0	69.19	3.38
2022	1	31	206	-1.54	5.55	-6.61	84.44	0.04	69.26	3.52

## Sheet: India
Time Series COVID-19 Data of India along with meteorological variables from February 24, 2020 to January 29, 2022
YEAR	Month	Day	Cases	T2M	T2M_MAX	T2M_MIN	RH2M	PRECTOTCORR	PS	WS10M_MAX
2020	1	30	1	18.57	27.12	11.47	57.94	0	98.39	4.39
2020	1	31	0	17.48	26.59	9.19	58.31	0	98.27	4.66
2020	2	1	0	18.74	27.29	11.49	59.44	0.05	98.34	4.36
2020	2	2	1	18.68	27.04	11.19	62.56	0.16	98.55	5.66
2020	2	3	1	19.77	26.01	14.8	69.44	0.07	98.5	4.84
2020	2	4	0	21.96	30.23	15.79	73.12	0.28	98.21	4.92
2020	2	5	0	20.87	27.31	15.69	71.94	0.25	98.32	4.92
2020	2	6	0	21.33	28.51	15.3	71.19	1.22	98.21	4.45
2020	2	7	0	20.94	27.65	16.92	78.44	3.75	98.27	5.52
2020	2	8	0	17.68	22.51	13.66	81	0.44	98.55	6.41
2020	2	9	0	17.57	26.51	10.06	66.06	0	98.7	6.03
2020	2	10	0	19.21	27.76	11.57	65.62	0	98.59	4.01
2020	2	11	0	20.88	29.12	14.12	63.75	0	98.6	3.58
2020	2	12	0	21.2	29.69	13.57	57.75	0	98.68	3.46
2020	2	13	0	22.05	30.94	13.19	48.62	0	98.51	2.77
2020	2	14	0	23.01	32.96	13.43	44	0	98.2	3.27
2020	2	15	0	21.94	31.98	12.6	45.81	0	98.23	3.44
2020	2	16	0	21.91	32.23	12.74	42.38	0	98.39	3.92
2020	2	17	0	21.23	31.97	11.9	36.5	0	98.49	4.65
2020	2	18	0	21.12	32.33	11.01	35.19	0	98.4	3.86
2020	2	19	0	21.95	32.68	11.67	34.38	0	98.29	4.45
2020	2	20	0	23.73	34.05	13.09	47.12	0	98.19	4.41
2020	2	21	0	25.69	33.78	17.69	47.31	0.01	98.38	5.16
2020	2	22	0	26.32	34.17	19.8	43.44	0.02	98.47	3.91
2020	2	23	0	26.15	34.73	17.9	42.75	0	98.31	4.46
2020	2	24	0	25.83	34.74	18.94	37.31	0.1	98.01	4.11
2020	2	25	0	23.06	31.66	16.13	42.94	0.02	98.11	5.28
2020	2	26	0	22.45	31.98	13.8	38.56	0	98.29	3.54
2020	2	27	0	22.8	32.48	13.68	40.81	0	98.29	3.86
2020	2	28	0	23.58	33.37	14.39	43.56	0	98.13	4.77
2020	2	29	0	24.63	33.98	15.58	43.38	0	98.01	5.14
2020	3	1	0	25.57	34.98	16.4	42.25	0.25	98.02	5.05
2020	3	2	2	26.12	34.41	19.05	43.81	2.84	98.02	4.12
2020	3	3	0	26.39	35.55	18.44	37.19	0	97.89	4.18
2020	3	4	23	25.87	35.08	17.28	30.94	0	97.84	4.16
2020	3	5	2	25.54	33.86	16.92	33.88	0.01	97.78	3.63
2020	3	6	1	25.5	34.25	17.41	36.19	0.05	97.77	4.84
2020	3	7	3	25.94	33.95	16.93	38.69	0.14	98.06	4.16
2020	3	8	5	26.99	34.98	18.3	32.69	0.32	98.13	4.66
2020	3	9	4	26.6	33.62	19.59	41.94	1.86	98.01	5.66
2020	3	10	13	28.79	36.65	21.97	49.81	2.13	97.78	6.27
2020	3	11	6	28.27	34.69	22.55	51.69	0.11	97.83	4.32
2020	3	12	11	28.96	35.43	22.91	43.56	0.12	98.01	3.73
2020	3	13	9	29.08	35.44	22.82	48.38	0.78	98.04	4.16
2020	3	14	20	27.64	34.3	22.36	48.88	0.15	98.02	4.69
2020	3	15	11	25.75	34.48	17.4	37.12	0	98.12	4.84
2020	3	16	6	25.81	34.8	16.78	36.88	0	98.22	4.78
2020	3	17	23	27.79	36.54	19.19	48.75	8.38	98.22	4.65
2020	3	18	14	26.45	33.8	19.76	57.38	4.05	98.21	4.44
2020	3	19	38	27.27	35.66	20.53	56.31	1.32	97.97	4.38
2020	3	20	50	26.65	34.98	18.87	53.06	0.18	97.96	4.89
2020	3	21	86	27.05	35.95	18.65	51.88	0.09	97.91	4.23
2020	3	22	66	26.62	35.37	18.27	47.56	0.06	98.05	3.57
2020	3	23	103	27.66	36.09	18.79	40.69	0	97.97	3.41
2020	3	24	37	29.2	37.73	19.89	40.12	0	97.81	3.66
2020	3	25	121	30.04	38.48	21.97	40.75	3.16	97.8	4.03
2020	3	26	70	28.12	34.72	21.62	52.75	3.95	97.97	2.8
2020	3	27	160	30.08	38.48	21.7	45.81	0.13	98.01	3.59
2020	3	28	100	29.67	37.51	22.16	48	2.16	98.02	4.36
2020	3	29	37	29.43	36.65	22.48	53.44	6.53	97.88	3.35
2020	3	30	227	28.09	33.92	23.41	58.12	3.39	98.01	3.48
2020	3	31	146	30.43	38.24	21.53	49.62	1.25	97.96	4.33
2020	4	1	601	30.43	38.92	23.25	43.25	0.37	97.88	3.38
2020	4	2	545	30.55	39.44	21.02	34	0	97.74	4.59
2020	4	3	24	30.72	38.37	22.32	31.62	0.01	97.86	5.49
2020	4	4	515	31.22	39.23	22.55	39.75	3.04	97.88	5.22
2020	4	5	506	32.09	39.31	24.95	37.06	0.03	97.95	5.97
2020	4	6	1190	32.13	39.88	24.22	32.62	0.08	97.91	5.76
2020	4	7	533	32.4	40.5	25.57	33.19	1.84	97.69	4.7
2020	4	8	605	31.24	40.28	22.59	24.06	0	97.77	4.12
2020	4	9	809	31.44	40.12	21.98	21	0	97.81	3.33
2020	4	10	873	32.26	40.44	23.94	22.06	0	97.93	3.5
2020	4	11	848	32.44	41.05	23.65	24.25	0.15	98.09	3.79
2020	4	12	759	33.71	42.09	24.7	21	0	97.92	3.01
2020	4	13	1248	34.5	42.53	26.37	21.19	0	97.75	3.12
2020	4	14	1034	34.26	42.5	25.61	22.19	0.63	97.78	4.05
2020	4	15	835	34.33	41.4	26.06	23.25	0	97.86	4.17
2020	4	16	1108	35.33	42.9	26.49	22.75	0.08	97.67	4.94
2020	4	17	922	35.72	43.3	26.71	19.25	0	97.6	1.7
2020	4	18	1370	35.91	43.66	27.19	20.12	0	97.69	2.34
2020	4	19	1893	35.58	42.19	28.33	26.88	0.25	97.7	4.98
2020	4	20	924	35.68	42.37	27.95	23.19	0	97.65	2.75
2020	4	21	1541	34.98	42.8	27.74	19.75	0	97.63	5.45
2020	4	22	1290	33.64	40.91	25.55	21.75	0	97.6	5.66
2020	4	23	1707	35.18	43.15	27.09	23.56	0	97.52	4.89
2020	4	24	1453	35.69	42.93	27.69	22.06	0	97.4	4.12
2020	4	25	1753	35.37	42.58	28	21	0	97.46	6.02
2020	4	26	1607	34.47	42.29	25.83	20.06	0	97.59	4.13
2020	4	27	1561	34.44	41.44	26.84	32.19	0.3	97.71	4.29
2020	4	28	1873	34.28	41.01	27.57	32.94	0.72	97.78	4.24
2020	4	29	1738	34.08	41.5	26.33	31.19	3.85	97.67	3.4
2020	4	30	1801	34.7	41.76	27.4	29.12	0.1	97.7	3.23
2020	5	1	2394	35.93	42.97	27.81	25.94	0.19	97.6	3.48
2020	5	2	2442	36.65	44.36	28.3	20.81	0.14	97.39	3.55
2020	5	3	2806	36.3	45.1	27.36	18.06	0	97.42	7.24
2020	5	4	3932	36.29	45.21	26.98	17.12	0	97.51	4.94
2020	5	5	2963	36.5	44.15	28.47	20.75	0	97.46	4.67
2020	5	6	3587	36.4	43	29	27.31	0.03	97.48	6.06
2020	5	7	3364	34.96	41.05	28.9	37.44	2.77	97.59	5.92
2020	5	8	3344	36.26	43.21	29.23	33.19	0.47	97.52	6.98
2020	5	9	3113	36.83	43.83	29.24	29.75	0.01	97.56	5
2020	5	10	4353	36.01	42.43	29.93	32.19	2.78	97.65	4.92
2020	5	11	3607	34.45	41.32	28.27	36	2.24	97.74	4.8
2020	5	12	3524	34.65	41.98	26.34	30.12	0.14	97.61	4.97
2020	5	13	3763	34.95	41.55	28.44	36.31	2.49	97.53	6.82
2020	5	14	3942	35.23	42.13	28.38	36.94	2.17	97.51	2.88
2020	5	15	3787	35.33	41.41	29.02	37.94	3.73	97.4	2.26
2020	5	16	4864	36.04	42.75	28.76	35.69	0.28	97.29	4.97
2020	5	17	5050	33.98	40.64	27.24	46.69	7.38	97.26	3.99
2020	5	18	4630	35.41	42.3	29.04	40	0.01	97.01	2.31
2020	5	19	6147	34.8	42.55	28.3	32.94	0.02	96.91	7.41
2020	5	20	5553	34.35	44.37	24.69	23.88	0	96.89	7.94
2020	5	21	6198	34.53	44.36	23.72	15.38	0	97.07	6.81
2020	5	22	6568	36.19	45.4	25.73	17.31	0	97.18	9.24
2020	5	23	6629	37.48	46.57	28.48	18	0	97.21	7.23
2020	5	24	7113	38.32	46.51	28.64	17.81	0	97.3	5.31
2020	5	25	6414	38.91	46.65	31.25	16.56	0	97.32	4.79
2020	5	26	5843	39.01	47.01	30.18	17.62	0	97.29	5.36
2020	5	27	7293	38.26	46.13	29.99	16.5	0	97.2	5.93
2020	5	28	7300	37.66	45.59	29.58	21.94	0	97.1	8.63
2020	5	29	8105	37.9	44.88	30.76	25.56	0.01	97.15	8.12
2020	5	30	8336	36.79	42.51	31.67	30.62	0.53	97.32	4.78
2020	5	31	8782	35.98	42.94	29.27	35.31	1.93	97.47	8.3
2020	6	1	7761	31.51	36.4	27.55	54.31	8.11	97.7	6.38
2020	6	2	8821	29.35	34.52	25.73	62.5	10.31	97.64	3.06
2020	6	3	9633	27.48	31.54	24.67	75.38	16.34	97.49	5.38
2020	6	4	9889	28.97	34.34	24.4	63.81	1.82	97.15	13.42
2020	6	5	9471	29.87	36.81	22.62	59.94	1.01	97.35	4.71
2020	6	6	10438	30.65	36.99	24.92	55.19	2.63	97.31	5.64
2020	6	7	10864	30.96	37.28	24.62	54	0.12	97.27	5.88
2020	6	8	8442	31.23	37.22	25.48	56.75	0.02	97.25	7.59
2020	6	9	10218	32.75	39.58	25.9	51.25	1.65	97.21	5.52
2020	6	10	10459	32.44	37.96	27.19	57.56	10.55	97.09	6.48
2020	6	11	10930	30.94	36.37	26.55	67.94	14.05	96.85	7.05
2020	6	12	11458	29.48	33.48	26.31	74.56	16.22	96.8	5.28
2020	6	13	11929	28.87	32.8	25.57	75.12	3.1	96.91	3.7
2020	6	14	11502	29.23	32.83	25.67	75.38	12.93	97.02	3.4
2020	6	15	10667	28.12	31.23	25.73	80.56	10.05	96.96	4.36
2020	6	16	10974	28.73	32.84	25.86	77.12	7.69	96.87	6.17
2020	6	17	12881	29.74	34.55	24.84	68.88	4.51	96.93	4.77
2020	6	18	13586	29.28	34.33	25.1	70.88	4.93	97.09	7.05
2020	6	19	14516	29.89	36.33	25.41	69.62	3.04	97.19	5.93
2020	6	20	15403	29.76	35.18	25.71	64.62	0.1	97.22	7.33
2020	6	21	14831	28.83	34.33	25.31	69.75	0.92	97.12	8.76
2020	6	22	14933	27.9	30.78	25.56	77.38	10.14	97.01	8.53
2020	6	23	15968	27.33	30.19	25	80.62	4.58	97.22	6.03
2020	6	24	16922	30.15	36.05	24.18	68.5	1.16	97.29	3.5
2020	6	25	17296	30.94	36.43	25.39	68	1.3	97.2	3.83
2020	6	26	18552	30.38	36.1	25.83	68.25	8.73	97.24	4.61
2020	6	27	19906	29.14	33.24	25.78	76	5.16	97.26	3.67
2020	6	28	19459	28.59	33.01	25.42	77	2	97.24	2.53
2020	6	29	18522	28.27	31.68	25.33	80.44	5.6	97.21	2.46
2020	6	30	18641	29.51	34.33	25.05	72.88	11	97.16	3.19
2020	7	1	19160	29.75	34.73	24.98	74	10.49	97.1	3.16
2020	7	2	20903	30.05	34.44	26.01	74.31	11.55	96.96	6.64
2020	7	3	22771	28.55	31.35	25.89	81.38	7.13	96.92	4.18
2020	7	4	24850	27.37	30.48	24.56	85.5	23.45	96.81	4.32
2020	7	5	24248	26.56	29.13	24.4	87.88	13.5	96.78	5.24
2020	7	6	22251	26.79	30.25	24.32	83.75	13.72	96.92	6.12
2020	7	7	22753	27.92	32.48	24.05	79.62	1.01	97.1	5.26
2020	7	8	24879	29.24	34.35	24.62	72.94	0.87	97.25	5.12
2020	7	9	26506	28.57	32.27	25.18	78.31	8.52	97.19	6.25
2020	7	10	27114	27.76	31.15	25.24	82.62	15.91	97.23	4.73
2020	7	11	28606	27.77	31.21	24.88	81.12	5.69	97.22	4.74
2020	7	12	28732	28.25	32.05	24.73	79.88	24.05	97.23	5.24
2020	7	13	28498	27.4	30.87	24.77	82.38	8.08	97.17	3.92
2020	7	14	29429	27.56	31.18	24.26	83.94	18.79	97.12	4.16
2020	7	15	32676	27.87	32.01	25.03	83.75	33.2	96.92	2.42
2020	7	16	34975	27.99	32.45	24.06	81.12	13.88	96.78	2.79
2020	7	17	35252	27.59	31.44	24.62	80	0.28	96.97	5.31
2020	7	18	38697	28.79	33.26	24.31	78.62	0.07	97.17	3.63
2020	7	19	40425	27.98	32.14	25.29	83.94	16.73	97.24	4.72
2020	7	20	37132	27.28	31.58	24.32	85.25	9.77	97.18	5.34
2020	7	21	37740	26.56	28.28	24.84	90	23.01	97.35	2.89
2020	7	22	45720	27.73	31.83	24.07	84.56	14.42	97.43	2.75
2020	7	23	49310	26.85	30.33	24.59	88.31	43.5	97.34	4.08
2020	7	24	48916	27.34	31.23	23.95	82.31	1.58	97.42	2.68
2020	7	25	48611	26.37	29.46	24.03	86.44	4.31	97.54	4.05
2020	7	26	49981	27.54	31.47	23.23	79.75	0.08	97.62	2.95
2020	7	27	44457	28.78	32.91	24.59	77.5	0	97.45	2.33
2020	7	28	51596	27.88	30.79	25.3	84.88	9.88	97.3	3.78
2020	7	29	50294	28.21	31.93	24.86	80.62	22.49	97.22	1.78
2020	7	30	52783	28.28	32.58	24.81	81.62	3.11	97.28	2.84
2020	7	31	61242	28.12	31.67	24.43	83.5	7.67	97.26	4.25
2020	8	1	54735	28.21	31.46	24.89	84.31	5.47	97.2	3.05
2020	8	2	52972	28.48	31.84	25.38	84.44	20.76	97.07	2.77
2020	8	3	52050	26.9	30.01	24.76	86.44	22.46	96.85	2.96
2020	8	4	52509	27.33	31.16	24.37	84	5.12	96.59	5.62
2020	8	5	56282	27.01	31.26	24.52	84.25	9.22	96.38	5.38
2020	8	6	62538	26.64	31	23.5	84.5	1.85	96.53	7.27
2020	8	7	61537	27.77	32.16	23.69	82.25	0.77	97.05	4.93
2020	8	8	64399	27.59	31.1	24.91	84.5	1.68	97.12	7.94
2020	8	9	62064	27.5	31.65	24.55	84.81	10.11	96.97	7.84
2020	8	10	53601	25.91	27.58	24.58	91.12	18.62	96.98	8.15
2020	8	11	60963	27.37	31.6	24.54	85.62	2.06	97.11	7.12
2020	8	12	66999	26.51	28.79	24.74	89.88	7.91	97.22	6.23
2020	8	13	64553	25.87	28.05	23.92	91.56	21.25	96.99	8.12
2020	8	14	64732	26.3	29.61	23.69	90.19	20.47	96.84	8.4
2020	8	15	64030	26.03	28.59	23.83	89.5	3.99	96.94	7.51
2020	8	16	57711	25.54	27.48	23.9	91.25	9.99	97.02	6.45
2020	8	17	55018	25.82	28.65	23.72	90.38	12.07	97	6.31
2020	8	18	64572	25.8	28.88	23.01	89.06	8.78	97.11	7.48
2020	8	19	69672	26.42	29.64	24.17	89.94	9.35	97.02	7.03
2020	8	20	68900	26.18	28.51	24.33	91.88	8.36	96.87	7.12
2020	8	21	69876	25.71	27.41	24.26	92.81	28.44	97.03	8.85
2020	8	22	69239	26.3	29.9	23.44	89.62	9.87	97.19	7.41
2020	8	23	61408	27.17	31.08	24.13	86.69	2.63	97.28	6.86
2020	8	24	60975	27.18	31.02	23.66	85.81	1.37	97.38	5.36
2020	8	25	57224	27.17	30.99	23.88	85.62	0.07	97.57	5.07
2020	8	26	85687	25.89	28.52	24.02	88.69	0.24	97.6	5.24
2020	8	27	77266	25.3	28.01	23.79	90	6	97.38	7.23
2020	8	28	76472	24.96	27.19	23.15	92.88	33.92	97.22	7.38
2020	8	29	78761	25.72	29.31	23.49	89.38	6.49	97.28	6.35
2020	8	30	78512	26.48	30.49	23.19	86.5	0.7	97.4	4.97
2020	8	31	69921	27.15	31.12	22.65	82.5	0.05	97.56	3.8
2020	9	1	78357	27.03	30.69	23.96	83.31	0	97.6	4.29
2020	9	2	83883	26.23	29.25	23.12	84.69	0.29	97.64	4.49
2020	9	3	83341	27.48	31.79	22.84	79.44	0.01	97.67	1.93
2020	9	4	86432	27.75	31.9	23.24	80.56	2.08	97.63	2.34
2020	9	5	90632	27.95	31.83	24.01	79.31	5.07	97.53	2.29
2020	9	6	90802	27.65	31.12	24.29	81.38	2.69	97.45	2.09
2020	9	7	75809	27.62	31.1	24.01	81.81	2.69	97.51	2.16
2020	9	8	89706	27.41	30.91	24.08	83.44	4.5	97.54	2.66
2020	9	9	95735	28.26	31.25	24.53	78.44	2.57	97.47	1.59
2020	9	10	96551	27.55	31.3	24.64	87	18.82	97.2	2.51
2020	9	11	97570	27.3	30.95	24.74	89.19	7.86	97.16	2.84
2020	9	12	94372	26.74	29.71	24.73	88.94	4.63	97.4	2.16
2020	9	13	92071	26.73	30.26	23.86	88.44	1.68	97.42	2.81
2020	9	14	83809	27.73	31.15	24.11	83.06	10.67	97.34	3.69
2020	9	15	90123	27.48	31.03	24.19	84.75	2.39	97.32	2.79
2020	9	16	97894	27.83	31.11	24.22	83.12	2.15	97.35	1.77
2020	9	17	96424	28.82	32.19	24.76	77.88	0.58	97.35	1.43
2020	9	18	93337	28.44	31.93	25.23	83.88	5.1	97.23	3.11
2020	9	19	92605	28.11	31.88	25.19	85.88	7.31	97.03	3.14
2020	9	20	86961	26.06	28.19	24.2	90.31	10.73	96.93	2.04
2020	9	21	75083	26.05	27.87	24.27	89.62	13.71	96.82	2.6
2020	9	22	83347	27.01	30.72	23.51	87.5	24.07	96.88	3.45
2020	9	23	86508	26.82	30.16	23.98	89.06	10.45	97.07	5.76
2020	9	24	86052	26.32	29.67	23.84	90.56	2.44	97.34	5.17
2020	9	25	85362	27.27	30.89	24.13	86.38	0.19	97.4	3.7
2020	9	26	88600	27.2	31.3	23.82	83	0.33	97.37	3.16
2020	9	27	82170	26.03	29.86	23.54	87.31	0.99	97.57	4.96
2020	9	28	70589	25.87	30.16	22.12	86.5	2.24	97.64	4.75
2020	9	29	80472	26.2	30.17	22.13	86.31	4.54	97.54	3.7
2020	9	30	86821	25.99	29.19	23.67	87	0.98	97.44	3.1
2020	10	1	81484	25.63	29.55	22.53	86.44	0.09	97.47	4.12
2020	10	2	79476	25.79	31.5	21.01	81.88	0.48	97.47	3.37
2020	10	3	75829	25.69	30.82	21.26	81.06	0	97.5	3.01
2020	10	4	74442	25.08	30.98	20.89	78.62	0	97.57	3.75
2020	10	5	61267	24.17	30.56	18.54	78.12	0.08	97.54	4.44
2020	10	6	72049	23.02	28.6	19.23	78.69	0.67	97.61	4.12
2020	10	7	78524	21.69	25.3	19.12	87.56	9.84	97.77	4.64
2020	10	8	70496	24.95	29.81	19.84	86.31	2.49	97.68	3.1
2020	10	9	73272	26.19	29.6	23.3	89.81	5.93	97.68	2.79
2020	10	10	74383	25.79	28.3	24	91.12	0.69	97.57	2.12
2020	10	11	66732	25.91	29.05	23.37	88.94	4.08	97.41	2.77
2020	10	12	55342	26.26	30.37	22.89	87.12	2.55	97.29	4.55
2020	10	13	63509	26.1	30.05	22.88	88.06	3.62	97.22	5.77
2020	10	14	67708	25.72	28.99	23.76	92	3.9	97.22	7.37
2020	10	15	63371	25.73	28.77	23.46	90.06	1.34	97.32	5.2
2020	10	16	62212	25.83	29.83	22.66	88.94	5.87	97.39	3.9
2020	10	17	61871	25.78	28.49	23.61	91.12	5.46	97.49	4
2020	10	18	55722	26.68	30.83	22.83	85.25	0.07	97.57	3.09
2020	10	19	46790	26.74	30.93	22.95	83.94	0.07	97.56	3.05
2020	10	20	54044	26.31	30.7	22.83	83.88	0.05	97.57	3.7
2020	10	21	55839	25.4	30.11	20.71	82.19	0.03	97.64	3.63
2020	10	22	54366	25.27	30.64	20.94	78.88	0	97.54	3.38
2020	10	23	53370	24.89	30.9	18.16	70.94	0	97.57	2.81
2020	10	24	50129	25.67	30.97	21.54	73.62	0	97.73	2.5
2020	10	25	45148	24.78	29.83	20.83	78.5	0	97.96	2.16
2020	10	26	36470	25.06	29.48	20.07	72.75	0.48	98.08	1.7
2020	10	27	43893	24.47	29.4	20.19	71.81	0.06	98.04	2.15
2020	10	28	49881	23.74	29.02	19.05	68.81	0	98.11	1.87
2020	10	29	48648	23.66	28.9	18.61	71.88	0	98.12	1.77
2020	10	30	48268	22.61	28.48	17.6	76.62	0	98.1	3.23
2020	10	31	46963	21.46	27.63	16.53	74.88	0	98.1	3.64
2020	11	1	45231	20.38	27.37	14.73	76.56	0	98.17	3.66
2020	11	2	38310	20.26	27.5	14.39	74.31	0	98.27	4.34
2020	11	3	46253	20.38	27.87	14.59	71.69	0	98.28	3.73
2020	11	4	50210	20.41	27.87	13.09	60.12	0	98.22	3.05
2020	11	5	47638	20.26	27.52	13.69	56.94	0	98.29	2.35
2020	11	6	50356	19.12	27.34	11.77	73.62	0	98.47	3.91
2020	11	7	45674	18.77	26.57	12.64	71.31	0	98.56	4.27
2020	11	8	45903	18.36	26.19	12.2	73.88	0	98.58	3.78
2020	11	9	38073	17.78	25.47	11.3	72.31	0	98.44	3.52
2020	11	10	44281	17.15	25.02	10.17	73.88	0	98.27	3.67
2020	11	11	47905	19.05	26.44	11.54	80.56	0	98.32	3.75
2020	11	12	44879	22.64	27.85	18.12	86.75	0	98.36	3.97
2020	11	13	44684	23.34	28.76	19.61	85.19	0	98.32	3.63
2020	11	14	41100	22.23	28.81	16.86	83.19	0	98.2	3.54
2020	11	15	30548	22.08	28.99	16.46	82.69	0	98.24	4.2
2020	11	16	29163	23.38	29.68	17.56	83.81	0	98.23	3.11
2020	11	17	38617	23.44	29.02	18.83	81.75	0	98.13	3.09
2020	11	18	45576	23.67	29.89	18.9	80.81	0	98.07	3
2020	11	19	45882	24.1	30.02	18.61	79.94	0.65	98.07	3.05
2020	11	20	46232	24.02	28.17	20.62	84.31	4.64	98.11	2.52
2020	11	21	45209	21.95	27.15	17.61	81.19	0.03	98.24	4.37
2020	11	22	44059	18.38	25.5	12.88	72	0	98.4	3.87
2020	11	23	37975	17.84	26.17	10.87	73.12	0	98.39	3.89
2020	11	24	44376	17.85	26.37	10.74	73.12	0	98.34	4.03
2020	11	25	44489	18.23	26.03	11.28	75.31	0	98.3	4.95
2020	11	26	43082	20.48	26.95	16.14	79.25	0.06	98.34	4.66
2020	11	27	41322	20.49	26.37	15.8	79.12	0	98.48	6.12
2020	11	28	41810	20.43	27.55	15.64	76.12	0	98.54	6.21
2020	11	29	38772	20.55	28	14.45	74.19	0	98.47	3.88
2020	11	30	31118	21.15	28.45	15.89	78.62	0	98.41	3.85
2020	12	1	36604	20.17	27.9	14.18	76.25	0	98.44	4.11
2020	12	2	35551	19.83	27.63	12.74	70.19	0	98.34	3.64
2020	12	3	36595	19.23	27.9	11.84	67.12	0	98.27	2.84
2020	12	4	36652	19.2	28.26	11.96	68.12	0	98.18	2.73
2020	12	5	36011	18.9	28.19	11.48	66.75	0	98.25	3.53
2020	12	6	32981	18.75	28.41	10.9	70.5	0	98.4	3.45
2020	12	7	26567	19.26	28.9	11.29	70.31	0	98.53	3.63
2020	12	8	32080	19.34	28.66	11.64	69.25	0	98.52	2.88
2020	12	9	31521	19.59	28.24	12	67.19	0	98.37	2.77
2020	12	10	29373	19.61	28.09	12.95	69.25	0	98.28	3.22
2020	12	11	30031	20.18	28.63	13.24	70.5	0	98.27	2.81
2020	12	12	30254	20.56	27.91	14.8	71.5	0.04	98.26	3.14
2020	12	13	27071	20.58	27.3	15.06	72.06	0.11	98.15	3.52
2020	12	14	22065	21.3	28	16.44	73.06	0.09	98.17	4.12
2020	12	15	26382	21.45	28.01	15.85	76.75	0.04	98.33	3.23
2020	12	16	24010	21.91	28.77	16.32	76.38	0	98.44	2.94
2020	12	17	22890	20.84	27.58	15.48	75.88	0	98.44	3.7
2020	12	18	25152	19.51	26.71	13.99	72.88	0	98.47	4
2020	12	19	26624	17.46	26.1	11.23	62.62	0	98.59	3.94
2020	12	20	24337	16.2	26.03	8.38	55.75	0	98.65	4.44
2020	12	21	19556	16.05	25.45	7.95	53.38	0	98.45	3.99
2020	12	22	23950	16.37	26.26	7.58	55	0	98.33	3.79
2020	12	23	24712	16.39	26.41	8.1	59.69	0	98.22	3.23
2020	12	24	23067	16.9	27.05	8.62	62.69	0	98.18	3.44
2020	12	25	22273	17.1	27.26	9.26	59.38	0	98.31	4.36
2020	12	26	18732	17.3	27.56	8.89	60.56	0	98.36	3.83
2020	12	27	20021	17.75	28.08	9.3	62.88	0	98.24	3.29
2020	12	28	16432	18.59	27.96	11.4	62.38	0	98.16	3.15
2020	12	29	20549	19.08	27.9	12.16	65.94	0	98.2	3.41
2020	12	30	21822	18.55	27.44	11.65	69.75	0	98.3	3.95
2020	12	31	20035	18.3	26.98	12.01	71.12	0	98.36	4
2021	1	1	19079	18.39	26.68	12.18	71.25	0.17	98.37	4.59
2021	1	2	18177	19.48	27.2	13.74	74.5	0	98.3	3.32
2021	1	3	16504	20.58	28.54	14.65	72.44	0	98.16	3.24
2021	1	4	16375	20.08	27.78	14.33	70	0	98.16	3.95
2021	1	5	18088	20.61	28.79	14.28	68.06	0.14	98.24	3.8
2021	1	6	20346	22.55	30.42	16.32	63.38	0.02	98.14	2.67
2021	1	7	18139	23.35	30.44	17.02	64.06	0.01	97.97	3.62
2021	1	8	0	23.87	30.29	18.82	67.38	0.01	97.93	4.54
2021	1	9	36867	23.76	31.51	17.12	59.5	0	97.98	3.44
2021	1	10	16311	23.65	31.76	16.72	56.81	0	98.08	3.15
2021	1	11	12584	23.79	32.07	17.01	58.56	0	98.18	4.23
2021	1	12	15968	23.19	31.62	16.82	60.88	0	98.24	3.99
2021	1	13	16946	21.44	30.58	14.55	51.56	0	98.23	3.88
2021	1	14	15590	19.96	30.08	11.96	43	0	98.19	4.53
2021	1	15	15158	19.62	30.73	10.57	43.06	0	98.1	3.99
2021	1	16	15144	20.52	30.51	12.23	39.69	0	97.99	3.55
2021	1	17	13788	20.59	30.94	12.63	40.5	0	98.12	3.88
2021	1	18	10050	20.51	30.51	12.31	44	0	98.21	3.23
2021	1	19	13816	22.53	31.58	14.64	47.62	0	98.08	2.79
2021	1	20	15244	23.94	31.95	17.28	50.62	0	98.09	2.88
2021	1	21	14545	21.75	31.12	14.25	41.38	0	98.15	4.16
2021	1	22	14256	20.19	30.58	11.55	39.19	0	98.19	4.24
2021	1	23	14849	20.61	31.05	10.7	36.5	0	98.08	3.26
2021	1	24	13203	22.6	32.59	13.99	40.12	0	98.1	3.2
2021	1	25	9102	22.27	31.69	13.88	42.38	0	98.2	3.93
2021	1	26	12689	21.73	31.62	13.11	38.12	0	98.17	3.85
2021	1	27	11666	21.34	30.26	13.26	41.88	0	98.23	4.23
2021	1	28	18855	23.16	31.15	15.34	53.31	0.28	98.21	4.12
2021	1	29	13082	23.3	30.28	17.87	58.38	0.29	98.27	4.13
2021	1	30	13044	20.53	29.47	13.33	34	0	98.36	4.94
2021	1	31	11436	18.93	29.56	10.15	25.25	0	98.45	4.41
2021	2	1	8635	18.76	29.59	9.87	27.69	0	98.61	4.29
2021	2	2	11039	19.58	30.87	9.44	28.56	0	98.57	3.42
2021	2	3	12899	20.61	31.58	11.05	28.88	0	98.44	3.46
2021	2	4	12408	21.05	31.69	11.51	27.06	0	98.37	3.79
2021	2	5	11713	21.76	31.99	12.51	32.12	0	98.21	3.38
2021	2	6	12059	22.01	30.9	15.03	33.88	0	98.24	3.68
2021	2	7	11831	20.33	29.75	12.65	31.56	0	98.44	5.02
2021	2	8	9110	20.16	30.49	9.95	22.81	0	98.46	4.24
2021	2	9	11067	21.55	31.76	10.7	22.31	0	98.31	3.3
2021	2	10	12923	23.04	32.83	12.38	20.31	0	98.12	2.67
2021	2	11	9309	23.32	33	14.67	20.75	0	98.05	3.43
2021	2	12	12143	22.98	32.94	13.5	31.94	0	98.11	3.88
2021	2	13	12194	24.84	34.07	16.27	38.81	0	98.11	3.19
2021	2	14	11649	25.71	33.74	17.72	37.94	0	98.12	3.15
2021	2	15	9121	26.79	34.15	20.11	33.25	0	97.98	3.73
2021	2	16	11610	26.84	34.63	19.01	31.94	0.01	97.92	4.57
2021	2	17	12881	25.55	32.37	19.98	38.38	0.46	98.03	5.82
2021	2	18	13193	23.87	29.65	19.62	50.75	2.03	98.35	4.23
2021	2	19	13993	22.57	28.69	16.77	55.5	0.25	98.49	3.6
2021	2	20	14264	23.43	31.64	16.24	51.31	0	98.45	5.71
2021	2	21	14199	23.98	32.59	16.55	42.69	0	98.43	4.2
2021	2	22	10584	24.42	33.6	15.98	33.31	0	98.39	3.91
2021	2	23	13742	25.67	35.01	15.56	24.44	0	98.19	3.88
2021	2	24	16738	26.62	35.73	16.53	20.31	0	98.05	3.29
2021	2	25	16577	27.78	36.79	20.49	18.44	0	97.98	2.94
2021	2	26	16488	27.28	37.42	18.44	23.94	0	97.8	5.46
2021	2	27	16752	27.98	37.82	17.55	19.5	0	97.75	3.79
2021	2	28	15510	29.16	37.57	19.9	20.88	0	97.83	2.11
2021	3	1	12286	29.54	38.74	20.44	22.69	0	98.03	3.45
2021	3	2	14989	28.52	38.08	19.51	17.56	0	98.14	4.54
2021	3	3	17407	26.69	36.94	16.67	14.62	0	98.11	4.4
2021	3	4	16838	27.19	37.62	16.23	14.31	0	98.08	3.27
2021	3	5	18284	27.97	37.88	19.32	13.06	0	98.07	4.77
2021	3	6	18754	28.55	38.51	18.28	14.12	0	98.07	3.84
2021	3	7	18599	28.15	38.12	17.87	13.25	0	98.01	3.54
2021	3	8	15388	28.52	37.98	19.15	18.25	0	98.05	3.35
2021	3	9	17921	29.58	38.47	20.87	23.62	0	98.05	3.41
2021	3	10	22854	30.45	38.26	23.15	26.81	0	98.03	3.62
2021	3	11	23285	30.5	39.15	22.94	22.31	0	98	4.27
2021	3	12	24882	29.76	38.9	21.48	20.56	0	98.15	4.85
2021	3	13	25320	28.77	36.68	20.63	28.19	0.89	98.23	5.19
2021	3	14	26291	28.93	37.51	20.23	29.44	0	98.04	3.49
2021	3	15	24492	29.89	38.01	21.62	28	0	97.91	3.28
2021	3	16	28903	30.15	38.28	21.67	25.88	0	97.91	3.08
2021	3	17	35871	30.62	38.62	22.54	24.12	0	97.82	3.37
2021	3	18	39726	30.94	38.7	24.26	27.19	0.93	97.81	4.95
2021	3	19	40953	30.28	37.01	23.77	34.62	8.06	97.86	3.71
2021	3	20	43846	28.76	35.73	22.18	48.38	2.04	97.78	2.26
2021	3	21	46951	29.63	36.52	24.55	42.62	2.8	97.75	3.09
2021	3	22	40715	28.45	35.87	22.91	44.38	1.95	97.97	3.21
2021	3	23	47262	29.4	37.34	21.98	40.75	0.73	98.03	4.21
2021	3	24	53476	29.79	37.13	22.48	38.88	2.28	98.05	4.09
2021	3	25	59118	30.97	38.45	23.37	31.44	0	97.9	2.77
2021	3	26	62258	29.51	38.45	20.73	25.31	0	97.89	5.62
2021	3	27	62714	29.84	39.41	19.09	19.25	0	97.78	4.21
2021	3	28	68020	31.33	40.65	20.62	19.62	0	97.66	3.26
2021	3	29	56211	32.47	41.69	23.4	17.06	0	97.56	2.9
2021	3	30	53480	31.93	42.3	22.38	15.44	0	97.37	6.62
2021	3	31	72330	31.7	42.12	21.62	15.69	0	97.25	7.66
2021	4	1	81466	32.26	41.51	24.7	17.94	0	97.23	6.95
2021	4	2	89129	31.63	40.8	21.25	11	0	97.37	3.53
2021	4	3	93249	32.73	41.32	22.73	12.44	0	97.44	3.04
2021	4	4	103558	31.3	40.51	21.82	13.38	0	97.65	4.01
2021	4	5	96982	32.24	41.44	22.01	13.56	0	97.75	4.85
2021	4	6	115736	33.01	42.4	22.51	15.25	0	97.71	3.19
2021	4	7	126789	33.79	42.48	24.37	21.5	0	97.72	3.3
2021	4	8	131968	34.56	42.69	25.18	17.81	0	97.54	2.4
2021	4	9	145384	34.18	41.64	26.71	21.94	0.02	97.54	4.56
2021	4	10	152879	34.06	41.3	26.46	28.12	0.56	97.75	5.61
2021	4	11	168912	33.74	40.2	27.78	30.5	1.4	97.93	4.91
2021	4	12	161736	33.71	40.61	26.15	25.25	0.05	97.98	4.15
2021	4	13	184372	33.37	41.2	25.49	19.12	0	97.9	2.69
2021	4	14	200739	32.57	39.33	25.12	22.5	0.58	97.83	3.66
2021	4	15	217353	31.89	39.33	23.99	33.81	1.68	97.79	4.19
2021	4	16	234692	32.55	40.56	24.69	27.81	0	97.7	3.37
2021	4	17	261394	33.3	41.4	24.78	25.12	0	97.74	3.21
2021	4	18	273802	34.28	42.44	25.28	21.19	0	97.77	4.14
2021	4	19	259167	34.76	41.91	26.49	19.44	0	97.57	2.7
2021	4	20	295158	35.2	42.28	27.37	21.38	0	97.42	3.9
2021	4	21	314644	33.98	40.32	27.41	24.19	0	97.63	4.67
2021	4	22	332921	33.42	40.68	27.03	24.12	0	97.74	2.52
2021	4	23	346786	33.39	40.18	25.83	24.31	0	97.72	3.63
2021	4	24	349691	33.46	40.37	26.62	24.81	0	97.71	2.65
2021	4	25	352991	34.55	42.13	25.46	18.25	0	97.64	2.34
2021	4	26	323023	33.47	39.39	26.65	19.62	0.36	97.65	3.73
2021	4	27	360927	34.71	42.54	26.04	21.06	0.81	97.65	3.45
2021	4	28	379308	34.73	42.35	26.84	18.69	0.15	97.69	3.1
2021	4	29	386555	34.96	43.52	25.8	23.06	0	97.63	3.43
2021	4	30	401993	35.44	42.95	27.69	21.12	0	97.54	6.16
2021	5	1	392488	34.75	42.46	28.19	24.69	0	97.57	6.05
2021	5	2	368060	33.05	39.66	27.35	29.44	1.86	97.72	3.35
2021	5	3	357316	34.23	40.9	27.62	29.44	1.64	97.58	2.53
2021	5	4	382146	34.98	41.37	28.7	27.62	0	97.51	4.06
2021	5	5	412431	35.79	42.42	28.98	26.44	0	97.46	3.88
2021	5	6	414188	35.73	42.06	29.7	29.25	0.26	97.55	6.48
2021	5	7	401078	34.56	41.16	28.93	37.25	1.16	97.72	5.27
2021	5	8	403405	33.8	40.65	26.94	43.31	5.97	97.63	5.06
2021	5	9	366494	34.8	40.98	28.18	41.88	0.12	97.46	5.09
2021	5	10	329942	35.66	41.79	29.94	37.5	0.9	97.36	5.18
2021	5	11	348421	35.64	41.81	28.73	32.44	0.01	97.27	4.37
2021	5	12	362727	36.39	43.53	29.3	24.25	0	97.14	5.55
2021	5	13	343144	34.58	40.08	28.76	25	0	97.15	6.78
2021	5	14	326098	35.98	42.35	28.55	31.75	0	97.1	5
2021	5	15	311170	35.44	40.52	30.84	37.75	0	97.19	7.07
2021	5	16	281386	32.65	37.4	28.68	52.94	0.83	97.37	8.24
2021	5	17	263533	31.47	34.97	27.87	58	1.7	97.42	8.59
2021	5	18	267334	32.5	36.58	29.16	54.06	2.16	97.37	7.95
2021	5	19	276110	30.9	35.58	27.97	59.38	5.39	97.29	8.2
2021	5	20	259551	31.73	35.94	27.03	56.5	0.28	97.29	5.77
2021	5	21	257299	33.05	40.19	26.4	40.06	0	97.35	5
2021	5	22	240842	33.5	40.97	25.11	36.25	0.01	97.29	4.52
2021	5	23	222315	34.57	41.03	28.31	34.75	0.01	97.3	4.52
2021	5	24	196427	35.3	42.4	28.62	29.25	0	97.28	5.88
2021	5	25	208921	34.94	43.12	26.25	24.25	0	97.05	9.47
2021	5	26	211298	35.51	43.51	26.05	26.31	0.14	96.85	9.34
2021	5	27	186364	36.21	43.25	30	33.62	0.17	96.88	10.64
2021	5	28	173790	36.25	43.23	30.17	36.69	0.6	97.08	7.59
2021	5	29	165553	36.73	42.53	31.48	33.12	1.33	97.2	6.77
2021	5	30	152734	36.67	43.37	30.93	36.62	1.99	97.22	8.53
2021	5	31	127510	36.05	42.34	29.7	37.88	0.4	97.08	6.39
2021	6	1	132788	35.65	41.89	29.62	41.81	9.3	97.15	5.69
2021	6	2	134154	32.89	37.87	28.42	54.31	1.35	97.34	5.2
2021	6	3	132364	31.62	36.68	26.79	54.12	0.46	97.53	4.98
2021	6	4	120529	31.9	36.9	26.61	53.81	1.16	97.57	2.77
2021	6	5	114460	30.15	33.33	26.81	61.88	5.26	97.52	3.54
2021	6	6	100636	31.93	37.69	26.26	58.12	1.89	97.46	3.86
2021	6	7	86498	32.58	37.99	27.09	55.56	0.9	97.35	4.88
2021	6	8	92596	30.62	34.87	27.08	64.75	4.29	97.26	6.77
2021	6	9	93463	29.73	34.66	26.18	71.94	13.45	97.1	6.59
2021	6	10	92291	27.84	30.75	26	81.06	14.69	97	5.95
2021	6	11	84332	27.83	31.15	25.19	84.06	44.53	96.95	8.73
2021	6	12	80834	28.7	32.42	24.91	77.44	5.84	96.94	8.56
2021	6	13	70421	29.35	33.87	25.83	75.5	6.93	96.9	7.02
2021	6	14	60471	28.19	31.17	25.73	81.81	26.85	96.8	8.32
2021	6	15	62224	27.6	31.01	25.29	82.38	14.39	96.78	6.88
2021	6	16	67208	27.98	31.8	24.55	77.38	2.16	96.95	6.36
2021	6	17	62480	27.37	31.32	24.51	81.19	8.41	97.04	7.4
2021	6	18	60753	26.98	30.09	24.31	81.81	7.69	97.15	5.62
2021	6	19	58226	27.47	31.11	24.41	76.75	0.7	97.26	6.8
2021	6	20	53449	28.67	33.95	23.51	70.44	0.46	97.35	7.23
2021	6	21	42640	29.12	34.91	23.58	67.75	0	97.36	7.09
2021	6	22	50848	29.13	34.08	24.98	74.12	7.61	97.26	7.08
2021	6	23	54069	26.92	29.26	25.31	83.94	7.46	97.25	7.19
2021	6	24	51667	26.92	30.24	24.31	80.69	5.87	97.28	8.5
2021	6	25	48698	27.57	31.45	24.04	76.25	4.43	97.22	8.53
2021	6	26	50040	27.36	31.9	23.72	78.69	1.76	97.23	5.95
2021	6	27	46148	27.76	32.83	22.65	77.75	10.93	97.37	5.77
2021	6	28	37566	28.21	31.3	25.28	82.06	21.95	97.37	3.89
2021	6	29	45951	28.59	32	24.99	80.69	4.38	97.33	3.19
2021	6	30	48786	28.94	32.94	25.15	79.06	2.35	97.28	4.6
2021	7	1	46617	27.68	30.76	25.06	82.06	11.77	97.16	6.95
2021	7	2	44111	27.21	30.92	24.05	79.69	4.24	97.21	6.95
2021	7	3	43071	29.15	34.7	24.39	70.88	0.03	97.29	5.93
2021	7	4	39796	28.14	32.2	24.68	69.81	0.11	97.4	6.05
2021	7	5	34703	29.08	33.94	23.94	72.62	0.03	97.36	2.73
2021	7	6	43733	29.08	32.8	25.33	75.69	4.47	97.2	3.61
2021	7	7	45892	29.56	34.26	24.62	75	13.78	97.17	3.74
2021	7	8	43393	27.69	31.63	25.4	84.5	39.15	97.21	5.32
2021	7	9	42766	28.28	32.56	24.1	78.06	3.89	97.06	3.29
2021	7	10	41506	28.16	31.77	24.73	82.31	31.14	96.92	2.38
2021	7	11	37154	28.6	32.1	25.4	80.81	11.6	96.89	3.71
2021	7	12	32906	28.4	32.43	25.11	81.69	7.31	96.96	6.85
2021	7	13	38865	27.76	31.42	25.38	84.56	14.79	96.93	5.36
2021	7	14	41733	28.08	32.23	24.41	82.81	5.37	96.9	4.52
2021	7	15	38949	28.44	32.97	24.92	81.5	1.47	96.94	7.02
2021	7	16	38079	28.41	32.8	25.21	80.56	0.24	97.31	4.78
2021	7	17	41157	29.23	34.3	24.42	77.81	0.01	97.3	3.48
2021	7	18	38164	28.89	32.56	25.59	81.5	5.39	97.09	3.29
2021	7	19	30093	29.08	34.19	25.11	76.94	4.22	96.98	4.42
2021	7	20	42015	27.31	30.77	25.15	84.88	8.81	97.13	8.31
2021	7	21	41383	26.49	28.77	24.47	89.25	33.81	96.98	8.17
2021	7	22	35342	26.63	28.71	24.96	88.62	30.05	96.67	8.43
2021	7	23	39097	26.52	29.04	24.55	88.31	21.33	96.74	5.75
2021	7	24	39742	26.89	29.94	24.5	87	14.92	96.85	7.67
2021	7	25	39361	27.26	31.27	24.28	82.88	2.35	96.93	8.97
2021	7	26	29689	27.75	32.76	23.3	82.25	3.16	96.96	8.62
2021	7	27	43654	27.33	31.72	23.87	80.94	1.82	96.98	9.2
2021	7	28	43509	26.51	30.06	23.46	84.25	9.39	97.09	7.46
2021	7	29	44230	26.62	30.12	23.7	83.12	4.4	97.13	8.59
2021	7	30	41649	26.44	30.2	23.48	85.38	5.99	97.17	7.84
2021	7	31	41831	25.88	29.21	23.55	84.81	0.88	97.18	9.27
2021	8	1	40134	26.56	30.47	23.7	80.62	0.1	97.09	10.15
2021	8	2	30549	26.78	30.95	22.94	82.81	3.64	97.13	9.09
2021	8	3	42625	27.12	31.25	23.51	81.62	0.56	97.31	8.83
2021	8	4	42982	27.23	31.64	23.89	82.88	2.8	97.31	7.13
2021	8	5	44643	27.03	30.43	24.32	83.94	4.25	97.16	7.34
2021	8	6	38628	26.64	30.49	23.87	83.69	2.24	97.14	5.82
2021	8	7	39070	27.72	32.35	23.45	78.88	0.55	97.26	5.3
2021	8	8	35499	28.12	32.1	24.48	79.44	0.18	97.43	3.21
2021	8	9	28204	28.64	32.45	25.08	79.56	0.26	97.46	3.56
2021	8	10	38353	25.92	27.91	23.99	88.62	0.25	97.45	5.38
2021	8	11	41195	27.82	32.67	23.6	79.94	0.01	97.41	6.04
2021	8	12	40120	27.46	31.87	24.23	81.44	0	97.5	4.6
2021	8	13	38667	26.55	30.65	23.8	81.88	0	97.4	5.39
2021	8	14	36083	26.75	31.42	23.3	80.94	0.01	97.25	5.27
2021	8	15	32937	27.24	31.69	23.14	80.44	0.59	97.25	5.57
2021	8	16	25166	27.42	30.94	24.28	82.69	7.87	97.34	4.45
2021	8	17	35178	26.22	28.77	24.48	90.62	40.53	97.3	5.24
2021	8	18	36401	26.69	30.36	24.58	89.19	29.46	97.07	4.23
2021	8	19	36571	26.13	29.18	24.05	88.25	13.09	97.12	3.65
2021	8	20	34457	26.16	29.67	23.57	87.69	2.48	97.22	6.49
2021	8	21	30948	26.4	29.51	23.8	87.19	3.92	97.45	4.12
2021	8	22	25072	27.31	31.75	23.81	83.56	0.94	97.52	3.91
2021	8	23	25467	27.48	31.32	24.12	82.44	0.95	97.5	5.01
2021	8	24	37593	27.31	30.89	23.96	84.44	1.33	97.49	2.7
2021	8	25	46164	27.08	30.51	24.12	85.19	0.28	97.34	4.41
2021	8	26	44658	27.15	31.04	24.37	82.38	0.12	97.23	4.79
2021	8	27	46759	27.6	31.77	23.73	79.69	0.06	97.23	2.89
2021	8	28	45083	27.8	31.86	24.04	80.69	3.63	97.08	1.73
2021	8	29	42909	28	31.43	24.52	83.81	29.66	96.97	2.82
2021	8	30	30941	27.07	29.88	24.83	87.75	23.84	97.06	5.58
2021	8	31	41965	27.01	30.77	24.39	87.5	11.17	97.26	6.17
2021	9	1	47092	26.36	30.16	23.24	86.88	15.64	97.48	5.27
2021	9	2	45352	26.9	29.99	23.96	86.31	4.27	97.43	3.8
2021	9	3	42618	27.23	30.22	24.13	84.38	23.88	97.33	2.45
2021	9	4	42766	26.43	29.78	23.97	89.5	13.99	97.29	3.19
2021	9	5	38948	27.5	31.29	24.13	84.94	7.49	97.19	3.39
2021	9	6	31222	27.5	30.92	24.15	87	19.55	97.15	3.3
2021	9	7	37875	27.07	30.46	25.08	89.44	65.2	96.9	6.17
2021	9	8	43263	26.58	29.82	23.87	90.69	18.18	97.02	6.2
2021	9	9	34973	26.62	30.15	23.9	88.44	7.07	97.24	7.3
2021	9	10	33376	26.77	30.15	23.84	87.5	13.53	97.31	5.15
2021	9	11	28591	26.32	28.72	24.55	89.31	10	97.22	3.95
2021	9	12	27254	27.01	30.23	24.21	86.44	9.56	97.01	4.29
2021	9	13	25404	26.51	30.05	24.26	89.12	6.86	96.86	6.1
2021	9	14	27176	26.02	28.51	24.19	92.62	3.25	96.92	5.39
2021	9	15	30570	26.1	29.07	24.17	89.69	5.07	97.18	7.03
2021	9	16	34403	26.17	29.08	24.11	88	2.39	97.26	6.91
2021	9	17	35662	25.91	28.97	23.9	88.19	8.06	97.28	5.9
2021	9	18	30773	26.4	30.39	22.76	83.56	0.27	97.51	4.35
2021	9	19	30256	26.62	30.7	23.26	84.56	5.14	97.72	2.74
2021	9	20	26115	27.1	30.74	23.4	83.06	13.19	97.6	1.99
2021	9	21	26964	26.58	30.12	23.64	88.62	29.16	97.41	3.84
2021	9	22	31923	27.01	30.64	23.56	85.88	5.77	97.22	4.09
2021	9	23	31382	26.98	30.34	24.05	86.44	3.05	97.26	1.93
2021	9	24	29616	26.26	29.35	24.06	88.75	5.14	97.42	3.97
2021	9	25	28326	26.76	30.28	23.48	87.56	14.49	97.34	3.27
2021	9	26	26041	26.59	29.94	24.05	89.69	9	97.23	4.01
2021	9	27	18795	25.92	29.03	24.04	91.31	18.38	96.97	7.8
2021	9	28	18870	25.57	27.93	23.62	92.31	15.84	96.99	8.72
2021	9	29	23529	25.87	29.61	22.87	86.69	0.54	97.48	4.95
2021	9	30	26727	27.3	31.15	23.14	81.19	0.29	97.68	1.44
2021	10	1	24354	27.44	30.83	23.7	83.94	11.3	97.7	1.74
2021	10	2	22842	27.34	30.09	23.89	82.56	5.56	97.73	1.55
2021	10	3	20799	27.37	30.42	24.4	82.88	0.53	97.68	1.73
2021	10	4	18346	27.51	30.65	23.89	81.88	1.93	97.59	1.62
2021	10	5	18833	27.23	30.94	23.8	85.69	14.56	97.63	2.37
2021	10	6	22431	26.62	30.23	23.43	86.62	0.49	97.61	3.24
2021	10	7	21257	26.89	31	22.64	84.75	0	97.55	2.38
2021	10	8	19740	27.76	31.04	23.49	79.5	0.03	97.51	1.84
2021	10	9	18166	27.49	30.85	23.62	79.75	2.39	97.58	2.01
2021	10	10	18132	26.77	30.64	23.82	77.5	0.53	97.63	2.89
2021	10	11	14313	25.63	29.97	21.65	76.62	0	97.57	2.58
2021	10	12	15823	25.43	30.11	20.37	75.88	0	97.56	2.88
2021	10	13	18987	25.95	30.78	19.8	75.75	0	97.52	2.7
2021	10	14	16862	24.75	30.01	20.37	80.75	0	97.5	4.11
2021	10	15	15981	24.44	29.67	18.98	84	1.95	97.29	4.6
2021	10	16	14146	25.44	28.84	22.57	91.19	11.49	97.23	4.06
2021	10	17	13596	25.99	29.45	23.71	91.31	13.52	97.2	6.14
2021	10	18	13058	26.19	29.76	23.85	89.12	1.22	97.27	6.88
2021	10	19	14623	23.94	28.69	20.76	80.81	0.1	97.8	4.96
2021	10	20	18454	23.36	29.03	17.79	79.81	0	98.1	3.2
2021	10	21	15786	23.38	28.43	18.49	70.44	0	98.17	3.32
2021	10	22	16326	22.8	28.9	15.66	68.31	0	98.18	2.91
2021	10	23	15906	23.24	28.36	18.06	67.88	0	98.21	1.86
2021	10	24	14306	22.88	28.17	17.46	72.69	0	98.24	2.34
2021	10	25	12428	22.61	27.59	17.04	74.75	0	98.16	3.29
2021	10	26	13451	21.75	27.58	16.13	77.06	0	98.11	3.51
2021	10	27	16156	21.67	27.79	16.12	79.44	0	98.19	3.85
2021	10	28	14348	21.23	27.73	16.14	81.25	0	98.24	4.66
2021	10	29	14313	20.95	27.8	15.07	78.5	0	98.35	4.71
2021	10	30	12830	20.21	27.15	14.47	74.81	0	98.37	4.27
2021	10	31	12514	19.51	26.51	13.29	72.25	0	98.32	3.51
2021	11	1	10423	19.48	26.79	12.06	75.38	0	98.2	3.59
2021	11	2	11903	19.54	23.64	16.72	87.31	0	98.21	4.84
2021	11	3	12885	21.96	26.95	17.74	87.75	0	98.18	3.09
2021	11	4	12729	22.57	27.78	17.76	84.88	0.01	98.13	3.57
2021	11	5	10929	22.61	27.83	18.43	86.62	0	98.07	3.69
2021	11	6	10826	21.96	27.41	18.01	83.62	0	98.02	4
2021	11	7	11478	20.65	26.58	15.79	79.44	0	98.05	3.81
2021	11	8	10126	19.52	25.6	13.3	75.56	0	98.17	3.54
2021	11	9	11466	19.1	25.97	13.04	73.88	0	98.24	4.32
2021	11	10	13091	18.41	25.63	11.94	75.31	0	98.14	3.84
2021	11	11	12516	18.4	24.36	13.33	79.56	0	98	3.88
2021	11	12	11850	21.29	26.83	16.28	85.44	0	97.96	4.57
2021	11	13	11271	23.78	28.71	20.43	88.19	0.01	97.87	4.86
2021	11	14	10229	24.69	29.06	20.75	85.56	0.59	97.81	4
2021	11	15	8865	24.02	28.37	20.85	87.56	0.42	97.73	3.9
2021	11	16	10197	23.09	27.84	18.8	86.56	0.03	97.82	4.6
2021	11	17	11919	23.96	28.38	20.2	88.69	0.01	98.01	4.42
2021	11	18	11106	24.65	29.57	20.83	86.88	0	97.9	4.9
2021	11	19	10302	23.68	28.23	19.62	85.62	0	97.74	4.97
2021	11	20	10488	24.47	29.06	21.29	86.94	0.72	97.73	4.99
2021	11	21	8488	25.23	29.14	22.09	86.5	1.14	97.94	3.94
2021	11	22	7579	25.62	30.16	21.68	85.62	3.27	97.99	2.2
2021	11	23	9283	24.52	28.58	21.9	84.69	0.27	97.99	4.05
2021	11	24	9119	23.23	28.65	18.12	77.38	0	98.1	3.29
2021	11	25	10549	22.9	27.94	17.18	72.31	0	98.16	2.02
2021	11	26	8318	21.69	27.67	15.73	74.75	0	98.21	3.09
2021	11	27	8774	19.32	26.83	14.05	78.06	0	98.3	3.92
2021	11	28	8309	17.44	25.26	11.11	77.25	0	98.42	5
2021	11	29	6990	18.48	25.58	12.97	71.56	0	98.44	5.14
2021	11	30	8954	18.79	25.4	12.87	73.56	0	98.4	4.55
2021	12	1	9765	18.99	25.48	14.12	76.06	0	98.31	4.62
2021	12	2	9216	18.8	25.18	13.63	76.88	0	98.25	4.02
2021	12	3	8603	18.66	24.58	14.25	79.56	0	98.3	4.52
2021	12	4	0	19.87	26.66	14.21	76.56	0	98.21	4.07
2021	12	5	17201	20.95	27.47	14.18	72.56	0	98.19	3.8
2021	12	6	6822	20.86	27.69	13.85	69.75	0	98.17	2.62
2021	12	7	8439	20.37	27.15	14.88	77.12	0	98.31	5.56
2021	12	8	9419	20.33	26.62	14.81	80.44	0	98.37	5.26
2021	12	9	8402	21.18	26.72	17.31	81.06	0	98.49	3.43
2021	12	10	7990	20.63	26.37	15.8	79.06	0	98.55	4.32
2021	12	11	7877	19.51	26.58	14	73.81	0	98.52	3.78
2021	12	12	7350	18.48	26.19	12.29	74.94	0	98.53	3.66
2021	12	13	5784	18.28	25.42	12.9	74.75	0	98.44	3.95
2021	12	14	6984	19.01	26.19	13.9	76.25	0	98.34	4.53
2021	12	15	7974	18.35	25.98	13.04	75.56	0	98.4	4.38
2021	12	16	7447	18.68	25.77	12.63	76.25	0	98.48	4.02
2021	12	17	0	18.57	25.15	12.54	72.94	0	98.5	3.07
2021	12	18	7145	18.23	25.7	12.4	74.56	0	98.52	4.09
2021	12	19	13644	15.61	23.44	9.06	56.44	0	98.64	4.63
2021	12	20	5326	14.39	23.87	5.03	48.62	0	98.6	3.97
2021	12	21	6317	15.96	24.48	6.73	47.06	0	98.51	2.97
2021	12	22	7495	17.83	26.15	9.08	47.94	0	98.31	2.36
2021	12	23	6650	19.12	27.19	11.01	49.69	0	98.24	2.09
2021	12	24	7189	19.6	27.42	12.29	56.38	0	98.18	2.21
2021	12	25	6987	20.41	27.76	12.49	60.94	0	98.21	3.06
2021	12	26	6531	21.05	27.87	13.31	62.25	0	98.38	3.4
2021	12	27	6358	20.84	27.48	14.16	65.62	0	98.43	2.43
2021	12	28	9195	21.16	27.1	14.81	75.69	3.09	98.29	4.67
2021	12	29	13154	20.23	24.58	16.76	83	5.08	98.35	2.99
2021	12	30	16764	17.76	22.9	13.77	80.06	0.37	98.74	5.34
2021	12	31	22775	18.03	24.75	12.57	80.12	0	98.8	4.97
2022	1	1	27553	18.65	25.85	12.64	77.25	0	98.73	3.86
2022	1	2	33750	18.83	26.34	13.58	74.62	0	98.59	3.81
2022	1	3	37379	18.57	26.44	12.01	73.31	0	98.5	3.93
2022	1	4	58097	18.85	27.36	11.51	72.38	0	98.49	3.05
2022	1	5	90928	19.64	28.12	12.27	70.62	0	98.41	3.07
2022	1	6	117100	20.23	28.51	13.54	72.62	0	98.29	3.94
2022	1	7	141986	20.3	28.94	13.64	70.62	0	98.29	4.54
2022	1	8	159632	20.4	26.51	14.11	76.44	3.07	98.31	5.2
2022	1	9	179723	21.4	27.81	16.37	79.75	5.08	98.12	5.2
2022	1	10	168063	19.83	24.84	15.55	84.75	7.33	98.23	3.8
2022	1	11	0	19.33	23.19	16.46	87.38	10.1	98.23	4.87
2022	1	12	442137	19.03	24.53	15.1	81.31	0.89	98.21	3.29
2022	1	13	0	18.9	25.33	13.33	78.94	0.79	98.2	4.98
2022	1	14	533035	19.55	25.05	15.55	82.81	2.36	98.17	5.16
2022	1	15	271202	19.23	24.95	15.15	79.75	0.28	98.38	4.59
2022	1	16	258089	18.61	25.85	13.25	75.06	0	98.55	4.8
2022	1	17	238018	18.9	26.61	11.7	68.94	0.02	98.65	4.15
2022	1	18	282970	18.28	25.69	11.62	72.31	55.15	98.48	2.6
2022	1	19	317532	18.4	26.15	11.06	62.12	0	98.31	3.55
2022	1	20	347254	19.58	27.44	13.52	59.06	0	97.98	3.2
2022	1	21	337704	19.81	28.62	12.59	66.38	0	97.91	4.58
2022	1	22	333533	20.4	28.46	11.98	64.19	0	97.72	4.18
2022	1	23	306064	19.68	26.55	13.65	64.81	0	97.77	5.86
2022	1	24	255874	16.19	24.08	9.16	51.69	0	97.98	4.32
2022	1	25	285914	15.61	23.45	7.51	54.25	0	98.1	3.69
2022	1	26	286384	15.56	24.01	7.65	55.75	0	98.22	3.97
2022	1	27	251209	15.28	24.4	7.14	54.94	0	98.36	4.34
2022	1	28	235532	14.83	24.16	5.99	53.62	0	98.5	3.73
2022	1	29	234281	16.58	25.74	6.44	49.06	0	98.51	3.92
2022	1	30	209918	19.06	27.69	10.18	39.69	0	98.23	2.58
2022	1	31	167059	20.34	29.48	11.46	37.81	0	98.07	2.89

## Sheet: Maldives
Time Series COVID-19 Data of Maldives along with meteorological variables from February 24, 2020 to January 29, 2022
YEAR	Month	Day	Cases	T2M	T2M_MAX	T2M_MIN	RH2M	PRECTOTCORR	PS	WS10M_MAX
2020	3	8	4	28.03	28.33	27.84	96	3.24	101.11	2.69
2020	3	9	0	28.3	28.94	27.82	96.88	0.25	100.99	3.92
2020	3	10	2	28.81	29.01	28.61	97.38	4.41	101	4.72
2020	3	11	2	29.03	29.3	28.79	90.38	1.62	101.06	4.44
2020	3	12	0	29.21	29.58	28.65	99.56	0.46	101.09	6.01
2020	3	13	1	28.13	28.92	27.82	97.19	2.98	101.1	5.33
2020	3	14	1	29.07	29.61	28.35	91.12	0.41	101.04	4.12
2020	3	15	3	29.08	29.23	28.96	99.06	0.13	101.01	2.99
2020	3	16	0	28.86	29.12	28.39	98.44	0.33	101.05	4.6
2020	3	17	0	28.65	29.26	28.06	97.62	2.75	101.11	8.39
2020	3	18	0	29.42	29.83	29.03	94.88	0.12	101.08	7.11
2020	3	19	0	29.01	29.31	28.75	96.62	0.2	101.12	5.41
2020	3	20	0	28	28.83	27.23	97.62	0.32	101.21	4.69
2020	3	21	0	28.35	28.73	27.98	96.5	0.51	101.11	3.18
2020	3	22	0	28.15	28.48	27.8	99.81	0.11	101.1	2.88
2020	3	23	0	28.46	28.96	27.8	97	3.18	101.03	3.75
2020	3	24	0	28.63	28.76	28.23	91.44	0.46	100.93	3.32
2020	3	25	0	28.01	28.36	27.53	95.38	5.32	100.9	3.09
2020	3	26	0	28.81	29.49	28.11	97.62	2.12	100.88	4.98
2020	3	27	3	28.65	29.18	28.27	97.31	1.97	101.06	5.52
2020	3	28	0	28.83	29.05	28.68	97.62	1.03	101.05	5.23
2020	3	29	1	28.54	28.76	28.13	97.81	0.22	101.01	2.48
2020	3	30	0	27.98	28.35	27.68	91.62	0.14	101.03	4.55
2020	3	31	1	28.09	28.51	27.67	96.56	0.95	101.08	4.76
2020	4	1	1	28.59	29.26	27.86	98.12	0.32	101.03	3.64
2020	4	2	0	28.95	29.12	28.4	95.81	2.94	100.92	3.72
2020	4	3	0	28.65	29.05	28.06	90.44	0.13	100.99	4.48
2020	4	4	0	28.8	29.25	28.18	97.06	2.05	101.1	4.42
2020	4	5	0	28.73	29.15	28.53	95.75	0.57	101.16	3.85
2020	4	6	0	28.51	28.81	28.19	91.81	0.05	101.19	3.23
2020	4	7	0	28.41	28.6	28.15	96.69	1.5	101.16	2.56
2020	4	8	0	28.58	28.98	28.15	97.44	8.53	101.19	3.16
2020	4	9	0	28.63	28.74	28.53	94.94	1.97	101.12	2.98
2020	4	10	0	28.96	29.4	28.33	90.38	1.18	101.07	2.07
2020	4	11	0	29.15	29.56	28.83	96.44	6.55	101.15	1.93
2020	4	12	1	29.17	29.35	28.98	95.25	0.2	101.11	2.31
2020	4	13	0	29	29.32	28.63	95.81	0.07	100.97	3.88
2020	4	14	0	28.83	29.09	28.6	95.81	0.34	101.02	3.45
2020	4	15	2	28.43	28.69	28.24	94.56	0.58	101.11	2.02
2020	4	16	3	28.87	29.21	28.51	95.25	0.02	101.02	1.47
2020	4	17	3	29.19	29.49	28.9	97.5	0.16	100.96	3.87
2020	4	18	7	28.98	29.12	28.88	95.88	4.07	100.95	4.25
2020	4	19	17	29.07	29.26	28.77	96	4.23	100.89	5.02
2020	4	20	17	29.05	29.65	28.81	96.44	0.48	100.88	3.61
2020	4	21	14	28.94	29.66	28.14	95.56	1.57	100.93	7.55
2020	4	22	3	28.69	29.02	28.02	91.5	1.26	101.05	6.69
2020	4	23	22	27.86	28.01	27.73	95.94	10.24	101.1	4.91
2020	4	24	21	28.44	28.74	27.95	90.56	0.46	101.07	3.72
2020	4	25	48	28.4	28.69	28.03	95.06	0.54	101.01	4.18
2020	4	26	37	28.86	29.12	28.39	94.31	0.26	101.03	4.91
2020	4	27	12	29.52	29.69	29.12	97.5	0.56	101.08	5.63
2020	4	28	24	29.16	29.71	28.47	89.06	0.46	101.16	5.97
2020	4	29	28	29.23	29.54	28.46	91.88	0.07	101.07	9.09
2020	4	30	190	29.03	29.26	28.88	92.88	0.14	101.1	4.45
2020	5	1	23	28.86	29.52	28.26	92.94	0.01	101.07	6.51
2020	5	2	28	29.53	29.84	29.15	92.62	0	100.95	7.72
2020	5	3	8	29.51	29.65	29.42	92	0.22	100.97	6.8
2020	5	4	14	29.57	29.69	29.4	92.56	0.12	101.04	7.08
2020	5	5	32	29.12	29.44	28.87	95.56	2.74	101.12	7.66
2020	5	6	44	29.14	29.3	28.87	97.06	2.01	101.02	7.42
2020	5	7	31	29.07	29.55	28.7	94	1.62	101	6.28
2020	5	8	96	29.53	29.8	29.19	95.25	4.76	100.94	6.02
2020	5	9	46	29.4	29.5	29.31	91.5	0.29	100.91	5.62
2020	5	10	45	29.35	29.49	29.16	97.06	0.37	100.93	6.84
2020	5	11	62	29.09	29.26	28.87	96.44	0.49	100.98	7.58
2020	5	12	7	29.15	29.34	28.98	94.88	10.76	100.88	7.13
2020	5	13	51	29.01	29.42	28.63	96.5	0.32	100.84	6.62
2020	5	14	27	28.74	29.08	28.25	94.31	0.04	100.88	9.42
2020	5	15	49	28.73	29.07	28.48	94.44	0.01	100.87	11.38
2020	5	16	47	29.65	30.15	28.81	94.12	0.03	100.84	9.51
2020	5	17	16	29.87	30.01	29.73	97.31	1.1	100.88	11.59
2020	5	18	12	29.82	30.01	29.65	97	0.37	100.92	12.3
2020	5	19	37	29.65	29.98	29.41	96.19	4.53	100.86	9.05
2020	5	20	43	29.82	30.12	29.42	97.81	2.84	100.87	8.07
2020	5	21	30	29.35	29.62	28.91	100	1.58	100.98	10.48
2020	5	22	58	29.45	29.62	29.26	100	0.47	100.95	10.56
2020	5	23	39	29.24	29.47	28.99	99.75	0.86	100.99	9.18
2020	5	24	58	29.17	29.25	29.11	90	0.34	101.06	10.01
2020	5	25	24	29.2	29.42	28.97	89.31	2.9	101.12	9.9
2020	5	26	43	29.15	29.33	28.97	86.19	0.38	101.07	7.5
2020	5	27	19	28.93	29.06	28.72	86.62	0.06	101.11	5.56
2020	5	28	56	28.7	28.88	28.55	94.19	0.44	101.08	6.49
2020	5	29	78	28.31	28.57	27.94	90.56	0.19	101.06	8.9
2020	5	30	81	28.03	28.29	27.84	91.25	1.36	101.05	8.2
2020	5	31	101	27.87	28.05	27.43	88.56	0.51	101.13	4.97
2020	6	1	56	28.44	28.96	27.32	91.25	2.16	101.14	5.72
2020	6	2	12	28.84	29.02	28.69	92	0.95	101.09	4.8
2020	6	3	9	28.97	29.1	28.79	88.56	0.25	101.06	4.3
2020	6	4	22	28.7	28.97	28.51	97.38	0.3	101.1	4.35
2020	6	5	11	28.52	28.92	28.33	94.5	0.24	101.12	6.73
2020	6	6	18	28.59	29.06	27.56	86.19	0.02	101.14	7.04
2020	6	7	2	28.47	29.05	27.5	93.56	5.95	101.05	7.48
2020	6	8	13	28.89	29.12	28.63	90.5	1.65	100.95	4.37
2020	6	9	26	29.05	29.33	28.86	93.62	0.91	100.93	5.62
2020	6	10	20	28.6	29.05	28.37	89.94	9.74	100.92	6.8
2020	6	11	14	28.55	28.96	28.17	84.81	0.14	100.87	7.32
2020	6	12	27	28.84	29.06	28.67	86.12	0.23	100.8	7.43
2020	6	13	10	28.51	28.89	27.79	85.94	0.27	100.89	11.27
2020	6	14	22	29.15	29.42	28.63	88.38	0.5	100.93	8.52
2020	6	15	30	29.48	29.58	29.31	88.56	1.95	100.92	7.59
2020	6	16	29	29.23	29.52	28.95	86.88	0.75	100.86	7.38
2020	6	17	26	29.27	29.62	28.99	86.75	1.73	100.86	8.4
2020	6	18	17	29.08	29.69	28.08	86.38	0.58	100.96	5.87
2020	6	19	13	28.11	28.35	27.91	84.81	0.2	101.03	2.66
2020	6	20	37	28.01	28.58	27.28	86.94	0.36	101.05	5.44
2020	6	21	16	28.49	28.76	28.2	95.88	3.38	100.94	5.25
2020	6	22	14	28.05	28.6	27.8	92	1	100.85	3.95
2020	6	23	21	28.42	28.89	27.79	90.56	0.47	100.82	4.86
2020	6	24	23	28.58	28.72	28.3	81.06	0.2	100.82	6.09
2020	6	25	16	28.08	28.31	27.66	86.62	0.06	100.85	14.16
2020	6	26	6	29.16	29.45	28.4	94	15.03	100.82	11.9
2020	6	27	22	29.19	29.37	29.02	94	24.76	100.85	6.91
2020	6	28	19	29.24	29.39	29.08	90.88	0.16	100.85	6.95
2020	6	29	13	28.84	29.01	28.62	94.56	4.71	100.83	5.33
2020	6	30	24	28.48	28.83	28.19	92.38	0.32	100.78	3.41
2020	7	1	21	28.62	28.86	28.44	88.81	0.4	100.79	2.26
2020	7	2	18	28.36	28.6	28.22	89	0.03	100.85	3.62
2020	7	3	10	28.22	29.19	27.66	93.94	2.06	100.93	6.2
2020	7	4	25	29.12	29.34	28.83	92.75	0.57	100.91	6.05
2020	7	5	33	28.62	29.1	28.19	90.56	0.08	100.9	5.9
2020	7	6	23	28.96	29.5	28.62	89.88	0.08	100.96	6.29
2020	7	7	10	28.91	29.25	28.39	92.62	1.68	100.9	4.75
2020	7	8	16	28.81	29.06	28.11	89.75	0.45	100.91	4.55
2020	7	9	36	27.84	28.03	27.55	88.75	0.38	100.9	6.21
2020	7	10	64	28.28	28.6	27.97	90.06	0.05	100.96	5.67
2020	7	11	47	28.24	28.59	27.83	85.5	0.12	100.91	3.55
2020	7	12	67	28.98	29.44	27.95	88.19	1.32	100.88	7.55
2020	7	13	31	29.07	29.43	28.71	85.56	2.16	100.82	6.84
2020	7	14	39	29.15	29.3	28.78	87.31	3.56	100.82	4.99
2020	7	15	30	28.43	28.66	28.22	88.75	9.95	100.89	3.59
2020	7	16	68	28.19	28.76	27.84	84.94	1.1	100.83	3.76
2020	7	17	14	28.26	28.73	27.69	84.75	0.45	100.81	5.85
2020	7	18	17	28.13	28.63	27.76	83	0.12	100.86	7.25
2020	7	19	36	27.97	28.6	26.95	86.06	0.53	100.89	7.55
2020	7	20	33	28.13	29.01	27.16	88.69	0.66	100.76	7.41
2020	7	21	45	28.04	28.93	27.2	82.81	0.1	100.8	6.82
2020	7	22	59	27.76	28.24	27.1	81.69	0.07	100.85	7.21
2020	7	23	17	27.63	27.95	27.23	81.31	0.03	100.87	7.12
2020	7	24	55	27.26	27.6	26.9	84.62	0.09	101	6.38
2020	7	25	77	27.6	27.9	27.37	85.88	0.28	101.03	4.86
2020	7	26	50	27.28	27.62	26.85	82.94	0.28	101.12	4.35
2020	7	27	67	27.87	28.11	27.31	85.88	1.04	101.02	3.95
2020	7	28	137	27.88	28.05	27.63	83.06	0.53	100.96	6.02
2020	7	29	61	27.4	27.7	27.14	84.81	1.07	101.02	10.05
2020	7	30	152	29.01	29.58	27.83	86.19	0.8	100.95	11.84
2020	7	31	74	28.82	29.28	28.29	93.06	3.51	100.95	9.14
2020	8	1	156	27.91	28.38	27.58	89.5	2.67	101.03	7.57
2020	8	2	215	28.1	28.37	27.87	92.69	1.77	100.99	6.32
2020	8	3	129	27.98	28.36	27.49	93.81	7.6	100.93	5.95
2020	8	4	153	27.92	28.12	27.65	86.44	0.53	100.78	5.2
2020	8	5	148	27.94	28.42	27.8	87.56	0.14	100.79	5.91
2020	8	6	86	28.28	28.55	27.92	93.94	2.27	100.92	7.44
2020	8	7	89	27.88	28.23	27.43	86.88	0.95	100.96	4.82
2020	8	8	129	27.98	28.24	27.76	88.88	3.64	100.98	4.48
2020	8	9	143	28.3	28.6	27.98	88.56	1.59	100.95	6.19
2020	8	10	116	28.1	28.94	27.55	88.88	7.5	100.94	6.32
2020	8	11	66	28.18	28.63	27.66	95.12	5.27	101.04	5.23
2020	8	12	143	27.36	27.66	26.8	87.62	21.87	101.08	3.51
2020	8	13	128	27.62	28.08	26.63	78.75	0.06	100.98	3.12
2020	8	14	78	27.73	27.89	27.5	82.06	0.03	100.91	3.38
2020	8	15	107	28.01	28.45	27.58	81.56	0.11	100.87	3.31
2020	8	16	106	27.88	28.12	27.77	80.62	0.43	100.87	1.38
2020	8	17	124	27.59	27.75	27.48	89.12	8.36	100.85	2.05
2020	8	18	170	27.7	28.23	27.14	92.81	1.06	100.85	2.05
2020	8	19	146	28.05	28.48	27.43	90.38	0.11	100.82	2.51
2020	8	20	145	28.19	28.42	27.87	91.81	1.64	100.81	2.7
2020	8	21	194	28.42	28.68	27.99	90.44	1.23	100.92	2.15
2020	8	22	96	28.51	28.87	28.1	87.62	1.07	101	3.19
2020	8	23	119	28.56	28.65	28.44	87.81	0.2	100.97	2.99
2020	8	24	133	27.94	28.36	27.61	89.31	0.18	101	2.75
2020	8	25	135	28.03	28.6	27.48	87.62	0.68	101.08	4.47
2020	8	26	178	27.52	28.3	26.76	85	0.49	101.17	4.64
2020	8	27	104	28.05	28.44	27.78	90.56	0.73	101.07	5.41
2020	8	28	140	27.62	28.16	27.22	86.81	0.21	101.04	4.47
2020	8	29	109	27.9	28.25	27.54	89	4.04	100.99	5.22
2020	8	30	89	28.12	28.21	28	79.81	0.2	100.98	2.68
2020	8	31	137	27.93	28.14	27.68	84.19	0.24	101	4.03
2020	9	1	199	27.19	27.83	26.92	84.38	0.52	101.12	4.48
2020	9	2	137	27.98	28.51	26.9	83.25	0.59	101.09	7.62
2020	9	3	141	28.22	28.72	27.4	86.81	0.69	101	8.59
2020	9	4	80	28.45	28.76	27.91	83.75	0.2	100.91	8.81
2020	9	5	125	28.01	28.23	27.73	84	0.43	100.89	11.52
2020	9	6	98	28.37	28.95	27.65	77.38	0	100.93	12.91
2020	9	7	83	28.12	28.75	27.68	82.69	0.03	100.96	5.08
2020	9	8	74	28.04	28.33	27.61	93.5	5.1	101.03	5.87
2020	9	9	93	27.93	28.23	27.8	90.81	0.87	101.01	6.65
2020	9	10	66	27.55	27.89	27.27	93.81	5.52	100.97	6.34
2020	9	11	90	27.76	28.19	27.12	93	0.86	100.91	7.12
2020	9	12	62	28.05	28.17	27.9	93.56	0.45	101.01	6.16
2020	9	13	121	27.81	28.19	27.61	93.12	5.33	101.07	5.09
2020	9	14	70	27.89	28.14	27.74	89.69	2.47	101.03	4.13
2020	9	15	85	27.79	28.07	27.44	93	4.59	101.02	5.56
2020	9	16	99	27.72	27.97	27.28	93.31	1.97	101.01	4.55
2020	9	17	67	27.81	28.19	27.59	93.31	4.01	101.11	5.98
2020	9	18	74	28.44	28.78	27.92	88	2.17	101.07	6.46
2020	9	19	81	28.08	28.5	27.7	92.44	1.79	100.94	5.55
2020	9	20	75	28.22	28.92	27.55	90	4.5	100.95	6.37
2020	9	21	46	28.19	28.44	27.9	93.69	4.19	100.94	5.36
2020	9	22	48	28.27	28.48	27.9	91.94	3.81	100.97	5.44
2020	9	23	67	28.26	28.7	27.92	90.69	0.83	101.03	7.49
2020	9	24	54	28.13	28.58	27.43	90	0.34	101.08	6.17
2020	9	25	75	27.19	27.44	27.02	94.12	0.82	101.1	3.37
2020	9	26	31	27.19	27.38	26.85	94.88	0.74	101.03	3.52
2020	9	27	53	27.15	27.25	27.05	94.19	6.09	101.06	3.25
2020	9	28	59	27.39	28.09	26.72	92.44	1.46	101.09	3.52
2020	9	29	37	28.01	28.14	27.87	91.81	1.32	101.01	4.07
2020	9	30	97	27.55	27.8	27.36	92.19	0.63	101.01	4.5
2020	10	1	63	27.68	28.19	27.3	95.88	1.56	101.01	4.42
2020	10	2	44	27.39	27.59	27.19	94.5	12.63	101.09	6.05
2020	10	3	67	27.97	28.39	27.36	86.12	2.13	101.1	6.81
2020	10	4	65	27.81	28.28	27.18	90.31	5.08	101.13	6.23
2020	10	5	37	27.84	28.16	27.49	90.25	4.56	101.02	6.68
2020	10	6	54	27.45	28.04	27.09	88.12	5.05	101.07	6.84
2020	10	7	35	27.74	28.51	26.83	90.56	2.86	101.05	5.7
2020	10	8	86	28.3	28.58	28.06	95.06	3.39	101.06	6.05
2020	10	9	66	28.4	28.7	28.07	82.56	1.22	101.02	6.04
2020	10	10	51	28.15	28.6	27.87	90.25	4.18	101.06	8.37
2020	10	11	35	28.52	28.67	28.3	96.75	6.39	100.96	7.96
2020	10	12	49	28.34	28.58	28.02	91.44	1.96	100.87	8.7
2020	10	13	50	28.49	28.64	28.18	91.5	12.12	100.85	8.77
2020	10	14	69	28.6	28.8	28.32	86.62	1.45	100.91	8.02
2020	10	15	51	28.77	28.88	28.57	88.44	1.39	100.85	9.79
2020	10	16	41	28.89	29.06	28.76	86.06	0.84	100.79	9.88
2020	10	17	24	28.93	29.12	28.76	90.06	0.16	100.79	9.27
2020	10	18	32	28.91	29.01	28.75	91.25	0.39	100.88	8.62
2020	10	19	22	28.53	28.76	28.41	94.12	1.24	100.88	7.57
2020	10	20	39	28.19	28.37	28.02	96.44	2.12	100.89	5.64
2020	10	21	45	28.03	28.15	27.82	92.88	0.36	100.96	5.47
2020	10	22	42	28.12	28.24	27.92	95.38	0.79	100.94	6.61
2020	10	23	33	28	28.19	27.76	94.56	2.7	100.97	6.17
2020	10	24	30	28.19	28.38	28.01	97.56	0.65	101	5.94
2020	10	25	84	28.57	29.13	28	99.81	0.37	101.03	6.66
2020	10	26	27	28.07	28.22	27.89	90.44	0.41	101.01	4.2
2020	10	27	35	27.76	28.11	27.55	98.06	0.19	101	4.41
2020	10	28	24	27.96	28.22	27.73	100	0.5	101.08	4.55
2020	10	29	25	28.15	28.54	27.88	100	0.31	101.07	5.46
2020	10	30	27	27.98	28.3	27.84	99	3.35	101.05	5.45
2020	10	31	16	27.8	27.93	27.62	96.56	4.87	101.05	4.38
2020	11	1	42	27.62	28.17	27.12	96.38	1.86	101.13	4.2
2020	11	2	36	27.76	28.18	27.37	97.06	0.51	101.17	3.3
2020	11	3	59	27.8	28	27.72	100	0.23	101.17	4.29
2020	11	4	26	27.87	28.05	27.72	100	0.13	101.09	4.48
2020	11	5	71	27.73	27.94	27.54	99.94	0.34	101.05	2.75
2020	11	6	39	28.15	28.61	27.81	99.81	0.59	101.08	3.47
2020	11	7	30	27.82	28.25	27.62	100	0.92	101.14	2.62
2020	11	8	24	27.72	27.96	27.5	99.69	1.5	101.21	5.72
2020	11	9	23	27.58	27.77	27.35	99.62	0.82	101.16	5.9
2020	11	10	21	27	27.3	26.6	100	0.51	100.97	3.61
2020	11	11	29	27.16	27.56	26.9	99.69	0.46	100.93	2.98
2020	11	12	26	27.59	27.91	27.26	100	0.26	100.99	1.99
2020	11	13	27	27.36	27.65	27.02	98.06	0.36	100.95	3.75
2020	11	14	42	27.31	27.65	27.05	99.88	3.71	100.83	3.48
2020	11	15	50	27.54	27.7	27.24	99.38	1.89	100.79	3.57
2020	11	16	110	27.24	27.98	26.35	99	1.11	100.81	9.28
2020	11	17	41	28	28.97	27.44	95.06	3.02	100.87	8.84
2020	11	18	29	28.73	28.98	28.37	94.31	2.4	100.88	7.22
2020	11	19	68	28.05	28.26	27.98	95.81	1.52	100.95	4.45
2020	11	20	94	27.83	28.14	27.63	95.81	8.5	100.98	2.12
2020	11	21	32	28.12	28.29	27.87	95	3.62	101.04	3.02
2020	11	22	30	27.62	27.9	27.4	99.19	0.52	101.13	3.78
2020	11	23	150	27.34	27.57	27.08	97.56	0.23	101.17	3.87
2020	11	24	52	27.26	27.5	26.96	98.5	1.16	101.07	4.09
2020	11	25	44	27.98	28.52	27.05	98.81	1.55	100.97	5.23
2020	11	26	35	28.46	28.7	28.17	99.12	0.54	100.98	6.45
2020	11	27	44	28.41	28.52	28.16	99.69	0.25	101.07	6.84
2020	11	28	14	27.86	28.09	27.55	99.88	0.21	101.09	4.4
2020	11	29	47	28.12	28.37	27.8	95.69	2.25	101.04	3.92
2020	11	30	17	28.23	28.61	27.83	94.69	2.31	101.09	3.8
2020	12	1	38	28	28.33	27.48	93.62	0.11	101.12	3.36
2020	12	2	21	28.39	28.56	28.16	92.94	2.26	101.09	5.94
2020	12	3	36	28.63	28.76	28.33	97.12	0.23	100.98	8.3
2020	12	4	37	28.54	28.92	28.33	96.06	2.29	100.91	8.14
2020	12	5	16	28.46	28.73	28.25	95.06	2.51	100.92	7.93
2020	12	6	39	28.11	28.51	27.76	97.38	5.88	100.97	6.83
2020	12	7	15	28.45	28.63	28.08	97.94	0.59	101.03	6.96
2020	12	8	35	27.91	28.33	27.62	96.56	0.33	101.11	4.58
2020	12	9	26	27.99	28.08	27.88	98.56	1.83	101.06	3.58
2020	12	10	34	27.77	27.9	27.58	99.94	0.26	101.1	2.98
2020	12	11	18	27.9	28.4	27.33	98.62	7.09	101.12	3.64
2020	12	12	22	27.35	27.97	26.97	92.56	2.5	101.13	3.92
2020	12	13	20	27.86	28	27.76	91.31	0.58	101.04	4.27
2020	12	14	11	28.06	28.26	27.78	97.62	0.36	100.99	4.59
2020	12	15	13	27.44	27.94	27	100	3.48	101.08	2.52
2020	12	16	10	27.25	27.54	26.91	99.94	7.15	101.12	2.2
2020	12	17	16	27.11	27.3	26.88	98.81	6.49	101.1	2.8
2020	12	18	26	27.96	28.2	27.39	99.44	0.73	101.02	4.03
2020	12	19	30	27.77	27.98	27.57	100	0.2	101.02	5.18
2020	12	20	19	27.75	28.01	27.53	100	0.29	101.09	4.99
2020	12	21	8	26.98	27.84	26.36	100	0.2	101.05	4.48
2020	12	22	23	26.71	27.32	26.12	100	0.25	100.99	2.67
2020	12	23	13	27.51	28.01	26.93	100	0.35	100.9	2.77
2020	12	24	21	28.02	28.26	27.76	100	0.25	100.86	2.83
2020	12	25	25	27.83	27.93	27.69	100	0.27	100.89	2.95
2020	12	26	35	27.56	27.73	27.39	100	0.22	101	3.79
2020	12	27	26	27.83	28.19	27.43	100	0.34	101	5.34
2020	12	28	16	27.83	28.34	27.37	100	0.4	100.99	3.96
2020	12	29	31	28.25	28.49	27.94	100	0.7	100.91	3.95
2020	12	30	47	27.74	28.04	27.48	100	0.35	100.87	3.55
2020	12	31	19	27.27	27.62	26.87	100	0.24	100.91	3.08
2021	1	1	47	27.22	28.15	26.51	100	0.21	100.89	8.05
2021	1	2	30	27.55	28.16	27.09	100	0.25	100.93	7.97
2021	1	3	33	27.93	28.13	27.65	100	0.27	100.86	5.78
2021	1	4	26	27.87	28.2	27.46	100	0.34	100.88	5.1
2021	1	5	37	26.41	27.25	26.21	100	0.34	100.98	6.19
2021	1	6	37	26.62	27.33	25.92	100	0.49	100.94	5.92
2021	1	7	21	27.43	27.73	27.05	99.81	3.58	100.8	3.21
2021	1	8	52	27.65	27.93	27.11	99.88	1.49	100.76	4.23
2021	1	9	25	27.52	28	27.14	99.94	0.21	100.81	2.34
2021	1	10	44	27.8	28.15	27.41	100	0.18	100.9	3.39
2021	1	11	50	27.56	27.87	27.16	99.94	0.42	100.97	4.63
2021	1	12	59	27.39	27.8	27.03	97.88	0.49	100.98	6.95
2021	1	13	59	27.71	27.94	27.4	95.94	3.94	100.93	7.01
2021	1	14	48	27.69	28.01	27.43	99.56	5.56	100.87	6.58
2021	1	15	50	28.24	28.6	27.98	100	1.75	100.83	5.77
2021	1	16	51	28.37	28.65	28.01	100	2.07	100.82	6.14
2021	1	17	87	27.81	28.02	27.71	100	1.63	100.85	4.34
2021	1	18	69	27.92	28.23	27.49	100	2.02	100.96	3.94
2021	1	19	51	27.71	27.91	27.38	100	0.42	101.02	3.66
2021	1	20	79	27.9	28.42	27.41	100	0.27	101.09	4.58
2021	1	21	53	27.8	28.19	27.59	100	0.26	101.09	4.38
2021	1	22	65	27.87	28.3	27.22	100	0.32	101.04	3.02
2021	1	23	55	27.99	28.15	27.79	100	0.24	101.05	2.41
2021	1	24	108	27.93	28.19	27.68	99.94	0.21	101.09	4.77
2021	1	25	109	27.97	28.37	27.55	100	0.57	101.11	6.06
2021	1	26	145	27.73	28.24	27.07	100	1.01	101.08	4.98
2021	1	27	143	28.12	28.54	27.76	100	0.13	101.08	6.71
2021	1	28	106	28.4	28.51	28.18	100	0.15	101.13	5.81
2021	1	29	118	27.2	28.02	26.99	100	0.2	101.16	4.95
2021	1	30	122	27.56	28.13	26.94	100	0.26	101.1	4.94
2021	1	31	105	27.61	27.93	27.35	100	1.93	101.08	5.45
2021	2	1	215	27.38	27.71	27.19	100	1.8	101.14	6.56
2021	2	2	99	27.56	27.76	27.29	98.19	5.57	101.17	6.23
2021	2	3	121	27.6	28.22	26.99	100	0.46	101.13	6.37
2021	2	4	134	27.86	28.15	27.63	100	0.45	101.12	6.26
2021	2	5	137	27.96	28.17	27.76	100	0.15	101.09	6.21
2021	2	6	109	27.83	28.04	27.65	100	0.2	101.02	5.77
2021	2	7	127	28.03	28.31	27.7	100	0.41	101	6.13
2021	2	8	126	28.04	28.42	27.8	100	2.03	101.03	7.18
2021	2	9	192	28.23	28.32	28.07	100	0.81	101	7.48
2021	2	10	100	27.76	27.94	27.51	100	0.25	100.98	6.39
2021	2	11	186	27.75	28.13	27.23	100	0.47	100.98	5.81
2021	2	12	120	27.97	28.36	27.56	99.06	0.7	101.02	5.68
2021	2	13	209	27.76	28.23	27.32	100	0.42	101.1	5.23
2021	2	14	112	28.22	28.49	27.91	100	0.17	101.14	4.81
2021	2	15	125	28.12	28.41	27.85	100	0.7	101.07	5.01
2021	2	16	129	27.67	28.23	27.35	100	1.15	101.07	4.44
2021	2	17	142	27.6	27.95	27.33	100	0.24	100.97	4.32
2021	2	18	116	27.79	27.9	27.65	100	0.56	101.07	4.91
2021	2	19	127	28.35	28.74	27.58	100	0.48	101.07	5.62
2021	2	20	145	28	28.15	27.71	100	0.23	101.02	5.59
2021	2	21	157	28.02	28.44	27.53	100	0.15	101.08	4.33
2021	2	22	161	28.27	28.62	27.59	100	0.36	101.13	5.37
2021	2	23	108	27.74	28.19	27.19	99.56	0.81	101.05	5.12
2021	2	24	124	27.96	28.24	27.62	100	0.54	100.99	5.23
2021	2	25	184	27.81	27.91	27.62	98	0.37	101.03	5.19
2021	2	26	133	27.8	28.15	27.31	94.5	0.84	100.99	5.1
2021	2	27	118	28.1	28.34	27.83	98.94	0.44	100.89	4.28
2021	2	28	196	27.58	27.98	27.13	100	0.24	100.92	1.77
2021	3	1	186	27.4	28.21	26.43	100	0.56	101.17	5.2
2021	3	2	165	28.27	28.78	27.81	98.12	1.46	101.1	6.12
2021	3	3	136	28.28	28.49	27.9	96.19	2.19	101.05	6.7
2021	3	4	167	28.26	28.58	27.9	99.12	1.67	101.02	6.53
2021	3	5	118	28.76	28.96	28.62	98.88	2.1	101.14	5.02
2021	3	6	98	28.27	28.78	28.07	99.69	0.32	101.17	4.76
2021	3	7	131	28.01	28.12	27.73	100	0.18	101.07	4.99
2021	3	8	125	27.85	28.09	27.64	98.56	0.25	101.05	4.23
2021	3	9	115	28.05	28.39	27.5	98.44	0.53	101.1	5.7
2021	3	10	110	28.1	28.55	27.76	99.5	0.22	101.15	6.89
2021	3	11	124	28.49	29.02	27.73	100	0.2	101.17	6.5
2021	3	12	114	28.39	28.65	28.17	97.44	2.97	101.13	6.6
2021	3	13	94	28.37	28.66	27.91	94.94	1.25	101.09	5.97
2021	3	14	96	27.86	28.25	27.42	98.44	0.52	101.05	5.83
2021	3	15	94	27.5	27.96	27.03	98.25	0.21	101	4.64
2021	3	16	153	27.62	27.84	27.38	100	0.39	101.06	3.8
2021	3	17	142	27.55	27.74	27.41	100	0.98	100.98	4.13
2021	3	18	186	27.88	28.31	27.59	100	0.21	101.02	3.24
2021	3	19	145	27.86	28.05	27.69	100	0.34	101.03	4.44
2021	3	20	81	28.01	28.19	27.77	100	0.24	100.97	4.59
2021	3	21	140	27.99	28.22	27.63	99.38	0.03	100.87	3.94
2021	3	22	149	28.16	28.54	27.73	91.25	0.21	100.94	3.2
2021	3	23	128	27.99	28.18	27.68	98.31	0.83	101.01	1.98
2021	3	24	139	27.39	27.95	26.94	99.5	0.79	101.05	4.35
2021	3	25	162	28.08	28.33	27.65	97.5	2.03	100.93	5.88
2021	3	26	146	28.29	28.53	27.51	97.75	1.39	100.85	4.41
2021	3	27	166	27.34	28.14	26.57	97.12	0.6	100.86	6.15
2021	3	28	121	28.15	28.76	27.74	96.06	0.26	100.82	9.48
2021	3	29	147	28.06	28.62	27.46	92.94	0.4	100.89	14.25
2021	3	30	167	29.15	29.37	28.69	98.81	0.15	100.77	9.48
2021	3	31	241	29.14	29.28	28.94	99.88	0.1	100.78	9.21
2021	4	1	300	28.92	29.07	28.81	97.06	0.74	100.87	9.3
2021	4	2	169	28.62	28.8	28.48	96.62	2.55	100.88	6.46
2021	4	3	103	28.58	28.88	28.28	96.56	2.22	100.92	6.91
2021	4	4	132	28.54	28.66	28.36	98.31	1.06	100.97	6.16
2021	4	5	125	28.86	29.26	28.37	97.38	0.64	100.98	5.86
2021	4	6	145	28.76	29.15	28.57	97.62	1.1	101.01	4.84
2021	4	7	138	29.1	29.4	28.75	98.06	0.14	101.1	2.66
2021	4	8	113	29.03	29.34	28.67	99.38	0.14	100.99	4.63
2021	4	9	132	28.82	28.98	28.28	97.81	0.56	100.91	4.67
2021	4	10	88	28.16	28.48	27.89	94.38	5.92	100.99	4.07
2021	4	11	93	28.69	28.87	28.44	96.38	0.35	101.08	4.29
2021	4	12	84	28.57	28.91	28.19	92.94	2.66	101.13	3.93
2021	4	13	58	28.76	28.95	28.51	92.25	0.94	101.08	3.91
2021	4	14	85	28.7	28.9	28.4	92.25	6.68	101.05	3.16
2021	4	15	95	28.9	29.1	28.55	89.44	1.45	101.05	3.62
2021	4	16	82	28.34	28.73	28.13	94.25	1.77	101.07	3.72
2021	4	17	124	28.88	29.07	28.62	89.06	0.36	101.11	4.46
2021	4	18	203	28.55	28.9	28.38	91.38	0.52	101.2	4.78
2021	4	19	157	28.16	28.31	28.06	94.62	3.89	101.07	4.24
2021	4	20	162	27.96	28.16	27.68	94.88	1.66	101.03	3.16
2021	4	21	253	28.53	28.94	27.92	97.31	0.46	101.13	3.92
2021	4	22	164	28.82	28.98	28.59	95.94	0.08	101.14	5.98
2021	4	23	319	28.81	28.93	28.66	97.62	0.62	101.07	6.2
2021	4	24	218	28.98	29.24	28.75	95.12	0.52	100.97	4.93
2021	4	25	253	28.87	29.12	28.77	91.38	0.03	100.95	4.77
2021	4	26	328	28.84	29.05	28.62	95.62	0.28	100.92	3.68
2021	4	27	386	28.79	28.92	28.62	96.38	1	100.99	3.26
2021	4	28	464	29.01	29.19	28.61	93.31	0.46	101.07	3.94
2021	4	29	318	28.98	29.18	28.76	93.69	0.06	101.02	4.45
2021	4	30	465	28.53	28.65	28.4	94.88	0.28	100.9	2.7
2021	5	1	402	28.79	29.15	28.33	91.12	0.03	100.89	2.31
2021	5	2	508	28.91	29.26	28.55	96.88	3.11	100.88	3.23
2021	5	3	585	29.05	29.28	28.84	96.5	0.3	100.87	5.23
2021	5	4	601	29.22	29.45	28.94	94.5	0.97	100.8	4.16
2021	5	5	734	29.17	29.5	28.91	94.56	0.31	100.78	4.38
2021	5	6	703	28.9	29.29	28.7	92.44	0.07	100.85	4.21
2021	5	7	766	28.8	28.89	28.58	95.19	2.77	100.9	3.13
2021	5	8	590	28.51	28.74	28.27	93.5	0.56	100.81	2.3
2021	5	9	1091	28.91	29.29	28.4	96.19	0.43	100.75	4.2
2021	5	10	1204	28.73	29.01	28.51	97.38	0.26	100.8	4.84
2021	5	11	1501	28.83	29.44	28.33	95.12	4.5	100.88	6.66
2021	5	12	1572	28.58	29.01	28.19	93.75	1.62	100.82	10.52
2021	5	13	1216	28.54	29.01	27.49	92	0.79	100.81	8.42
2021	5	14	1467	28.62	28.89	28.35	91.25	1.83	100.73	8.71
2021	5	15	1007	28.65	29.46	28.18	90.44	0.06	100.74	9.18
2021	5	16	741	29.6	29.8	29.33	84.44	0.02	100.71	8.1
2021	5	17	1433	29.37	29.73	28.98	81.94	0.02	100.81	5.23
2021	5	18	1465	29.22	29.4	29.08	89.38	0.36	100.87	5.45
2021	5	19	1187	28.73	28.99	28.46	89.75	0.11	100.91	4.7
2021	5	20	2194	28.73	29.37	28.23	95.06	8.14	100.96	5.09
2021	5	21	1603	29.26	29.36	29.19	96.31	3.27	101.02	6.47
2021	5	22	1960	28.9	29.19	28.68	97.19	0.65	100.98	6.21
2021	5	23	1559	29.19	29.76	28.44	98.38	1.23	100.99	6.91
2021	5	24	1417	28.91	29.3	28.58	89.19	7.49	101.15	7.62
2021	5	25	1004	29.15	29.43	28.92	84.44	0.27	101.19	8.88
2021	5	26	1299	29.37	29.62	29.12	85.62	0.55	101.16	9.7
2021	5	27	1299	29.35	29.47	29.22	86.06	0.52	101.12	9.37
2021	5	28	901	29.24	29.33	29.02	84.5	0.51	101.14	10.32
2021	5	29	1062	29.23	29.52	28.78	89.94	2.85	101.15	9.29
2021	5	30	780	29.16	29.34	28.9	88.62	5.31	101.12	9.33
2021	5	31	710	28.87	29.1	28.69	89.56	1.52	101.01	8.91
2021	6	1	768	28.51	28.62	28.35	94.69	6.85	100.94	8.45
2021	6	2	704	28.66	29.35	27.98	89.81	1.72	100.95	7.2
2021	6	3	648	29.43	29.61	29.18	89.06	0.26	101.04	8.56
2021	6	4	432	29.29	29.63	28.79	90.06	0.68	101.12	8.53
2021	6	5	590	28.9	29.39	28.58	85.75	3.39	101.07	7.34
2021	6	6	412	28.8	28.98	28.42	89.5	0.54	101.04	7.16
2021	6	7	552	28.44	28.76	28.05	87.62	0.58	101.09	7.69
2021	6	8	370	28.21	28.63	27.99	89.62	0.84	101.11	7.02
2021	6	9	341	28.08	28.9	27.68	92.5	0.85	101.03	6.55
2021	6	10	323	28.43	28.8	28.21	89.94	4.91	100.92	5.99
2021	6	11	295	28.13	28.29	27.98	97	3.39	100.96	6.09
2021	6	12	246	28.16	28.3	27.9	93.19	4.09	101.02	5.66
2021	6	13	224	28.06	28.14	27.93	98.38	0.68	101.05	6.05
2021	6	14	372	27.96	28.19	27.73	96.44	0.42	100.97	4.95
2021	6	15	224	28.25	28.76	27.63	99.25	12.1	100.93	5.99
2021	6	16	241	28.33	28.68	27.93	86.19	0.09	101	5.64
2021	6	17	218	28.29	28.49	28.15	92.62	7.45	101	5.03
2021	6	18	142	28.23	28.38	28.1	88.31	0.33	101.06	4.52
2021	6	19	211	28.16	28.33	28.02	91.25	0.98	101.16	5.66
2021	6	20	187	28.39	28.87	27.79	90.5	1.22	101.18	5.98
2021	6	21	253	28.26	28.85	27.9	85.69	0.34	101.16	5.71
2021	6	22	145	28.15	28.82	27.79	88.06	0.12	101.11	6.25
2021	6	23	172	28.05	28.65	27.66	88.19	0.1	101.13	6.28
2021	6	24	212	28.34	28.48	28	91.5	0.14	101.13	6.05
2021	6	25	266	27.65	27.94	27.53	87.31	0	101.11	5.66
2021	6	26	150	27.87	28.24	27.51	84.62	0.01	101.05	6.02
2021	6	27	233	27.96	28.19	27.63	82.5	0.04	101.11	5.77
2021	6	28	155	27.44	27.79	26.97	91.56	1.87	101.04	4.12
2021	6	29	178	27.93	28.08	27.74	95	0.59	100.97	4.86
2021	6	30	138	27.87	28.06	27.59	83.19	0	100.98	5.25
2021	7	1	133	28.01	28.81	27.56	93.81	20.24	101.01	7.21
2021	7	2	143	28.49	29.08	27.87	91.06	0.06	101.06	8.15
2021	7	3	150	28.8	29.09	28.5	91.31	0.69	101.07	7.93
2021	7	4	127	28.48	28.82	28.15	89.81	0.34	100.99	5.42
2021	7	5	129	28.64	29.12	27.76	84.5	0.18	100.93	8.34
2021	7	6	105	28.74	28.83	28.64	84.81	0	100.83	7.93
2021	7	7	139	28.37	28.71	28.13	88.25	0.01	100.92	6.73
2021	7	8	124	28.73	28.98	28.51	80.5	0	101	8.41
2021	7	9	55	28.26	28.76	27.64	97.88	13.43	100.96	8.79
2021	7	10	90	28.05	28.5	27.44	83.94	0.49	100.93	7.12
2021	7	11	78	28.33	28.57	28.05	89.62	2.4	100.93	5.92
2021	7	12	91	27.94	28.19	27.75	86.25	0.77	100.89	6.23
2021	7	13	170	27.95	28.31	27.45	85.75	0.45	100.81	4.84
2021	7	14	73	27.65	27.82	27.54	86.56	0.07	100.81	2.25
2021	7	15	217	28.27	28.75	27.5	94.12	0.96	100.85	5.57
2021	7	16	114	28.01	28.48	27.58	87.62	0.22	100.95	4.05
2021	7	17	80	28.21	28.37	28.1	87.5	0.38	101.01	4.57
2021	7	18	63	28.14	28.35	27.87	83.75	0.2	101.03	3.85
2021	7	19	140	27.86	28.03	27.66	90.38	0.85	101.07	3.93
2021	7	20	169	28.15	28.63	27.66	92.75	0.13	101.19	3.84
2021	7	21	144	28.55	28.76	28.26	93.19	1.88	101.2	5.16
2021	7	22	122	28.21	28.6	28.05	87.94	8.59	101.05	6.46
2021	7	23	92	28.15	28.77	27.8	89.44	10.43	100.98	6.63
2021	7	24	81	28.51	28.81	28.08	86.44	5.07	101	4.76
2021	7	25	123	28.08	28.26	27.87	87.75	4.71	101.12	5.46
2021	7	26	98	28.05	28.33	27.37	87.06	0.42	101.14	3.29
2021	7	27	105	27.44	27.75	27.19	89.56	0.1	101.06	4.54
2021	7	28	141	27.88	28.37	27.33	85.06	0.18	101.08	3.7
2021	7	29	108	27.54	28	27.21	92	1.33	101.13	4.39
2021	7	30	107	27.35	27.86	27.02	91	1.36	101.24	4.05
2021	7	31	123	27.92	28.19	27.57	90.38	1.75	101.22	4.27
2021	8	1	115	27.58	27.8	27.21	87.81	0.73	101.16	4.18
2021	8	2	86	27.57	28.21	26.71	93.12	5.37	101.21	3.47
2021	8	3	125	27.81	28.05	27.69	89.56	0.4	101.27	2.83
2021	8	4	137	27.98	28.28	27.68	95.81	1.01	101.35	5.03
2021	8	5	104	27.99	28.35	27.74	95.62	0.55	101.26	7.2
2021	8	6	131	27.95	28.33	27.35	93	0.52	101.17	7.44
2021	8	7	113	27.74	28.54	27.32	93.44	0.14	101.16	10.02
2021	8	8	113	27.93	28.48	27.46	93.56	0.78	101.15	4.1
2021	8	9	108	27.67	28.05	27.45	89.31	0.8	101.16	4.9
2021	8	10	114	27.86	28.33	27.46	84.94	0.44	101.11	8.43
2021	8	11	112	28.25	28.57	27.9	84.81	0.11	101.21	8.04
2021	8	12	125	27.94	28.19	27.76	90.31	1.39	101.22	6.86
2021	8	13	111	28.5	29.17	27.84	94.69	5.4	101.11	8.46
2021	8	14	74	28.8	28.91	28.7	93.38	16.68	100.98	8.63
2021	8	15	137	28.2	28.7	27.93	93.5	7.67	101.01	6.96
2021	8	16	152	28.83	29	28.62	89	2.14	101.08	6.06
2021	8	17	130	28.19	28.74	27.65	90.19	1.29	101.18	5.01
2021	8	18	106	27.62	27.9	27.44	88.38	6.95	101.11	5.48
2021	8	19	134	27.64	28.01	27.21	90.56	4.99	100.95	4.19
2021	8	20	95	27.69	27.86	27.45	84.94	10.07	100.95	3.97
2021	8	21	110	27.82	28.15	27.51	93.12	2.28	101	4.43
2021	8	22	95	27.79	28.15	27.31	93.19	0.82	100.98	3.98
2021	8	23	108	27.93	28.03	27.82	95.44	26.79	100.99	4.35
2021	8	24	151	27.91	28.05	27.75	91.75	1.95	101.01	5.21
2021	8	25	110	27.66	28.15	27.26	88.88	0.83	101.03	7.93
2021	8	26	108	28.47	28.82	28.04	91.69	5.88	100.96	7.23
2021	8	27	103	28.19	28.57	27.7	88.5	11.59	100.94	6.62
2021	8	28	139	27.97	28.58	27.23	95	7.66	100.93	8.55
2021	8	29	113	28.68	29.08	28.23	90.19	4.02	100.83	8.37
2021	8	30	169	27.87	28.08	27.4	89.25	3.57	100.85	5.98
2021	8	31	152	27.25	27.58	26.94	91.94	2.69	100.95	5.2
2021	9	1	189	28.08	28.76	27.31	90.12	1.91	101.04	5.66
2021	9	2	173	27.79	28.4	27.08	86.69	5.18	101.04	4.93
2021	9	3	179	28.13	28.32	27.93	94	7.02	100.97	5.59
2021	9	4	157	27.96	28.15	27.83	92.12	7.42	101.03	5.35
2021	9	5	169	27.77	27.99	27.55	92.19	1.78	101.07	5.42
2021	9	6	120	27.71	28.13	27.44	88.12	0.2	101.08	5.1
2021	9	7	165	28	28.17	27.85	88.06	1.7	101.09	5.33
2021	9	8	100	27.75	27.96	27.46	86.62	1.66	101.09	4.34
2021	9	9	111	27.48	27.67	27.29	85.69	0.71	101.11	2.02
2021	9	10	103	27.63	28.08	27.2	79.75	0.2	101.15	4.4
2021	9	11	106	28.02	28.69	27.44	86.44	0.39	101.1	3.41
2021	9	12	138	28.24	28.58	27.9	88.06	0.11	101.05	4.16
2021	9	13	128	28.49	28.62	28.3	94.81	5.5	100.98	3.31
2021	9	14	120	28.45	28.86	27.96	93.62	2.49	100.97	3.7
2021	9	15	92	27.51	28.42	26.78	90.94	0.26	101.1	6.07
2021	9	16	86	27.82	28.35	27.3	91.5	1.1	101	5
2021	9	17	84	28.08	28.26	27.74	93.88	0.76	100.9	3.96
2021	9	18	162	28.09	28.69	27.44	90.06	0.47	100.98	3.41
2021	9	19	82	27.69	28.19	27.51	89.12	2.2	101.05	2.41
2021	9	20	79	27.61	27.8	27.37	92	2.16	101.07	3.24
2021	9	21	220	27.9	28.6	27.49	91.69	1.28	101.03	7.07
2021	9	22	142	27.99	28.48	27.37	93.56	4.44	101.01	7.72
2021	9	23	86	28.23	29.05	27.11	95.12	2.03	101.05	8.45
2021	9	24	61	28.65	28.93	27.73	89.44	0.92	101.03	8.38
2021	9	25	126	28.49	28.89	27.71	86.75	0.25	101.02	8.19
2021	9	26	72	27.78	28.4	26.9	88.25	0.09	101.09	8.12
2021	9	27	122	27.32	27.78	26.84	88.62	0.01	100.98	6.53
2021	9	28	95	27.78	27.96	27.39	94.44	0.84	100.92	6.51
2021	9	29	141	28.32	28.62	27.87	97	5.22	100.93	5.46
2021	9	30	89	28.07	28.21	27.83	92.88	1.38	101	3.92
2021	10	1	57	28.24	28.43	28.06	90	1.87	100.97	4.73
2021	10	2	105	28.28	28.63	27.9	86.12	0.64	100.92	6.16
2021	10	3	0	28.47	28.82	28.2	85.75	0.18	100.9	6.75
2021	10	4	136	28.19	28.51	28.05	94.12	4.62	100.83	7.09
2021	10	5	91	28.17	28.35	27.83	97.31	6.98	100.87	7.38
2021	10	6	80	28.15	28.3	27.97	96.75	6.14	100.83	6.55
2021	10	7	70	28.47	28.98	27.94	97.12	1.2	100.84	5.54
2021	10	8	46	28.63	28.85	28.44	94.44	2.66	100.93	5.59
2021	10	9	71	28.47	28.79	27.69	86.62	1.74	101.07	5.7
2021	10	10	83	28.48	28.69	28.23	85.94	1.34	101.03	6.12
2021	10	11	74	28.65	28.76	28.47	86.31	0.85	100.96	7.43
2021	10	12	110	28.4	28.61	28.15	85.94	0.34	100.94	6.94
2021	10	13	106	28.3	28.62	27.97	92.31	4.98	100.9	7.82
2021	10	14	94	28.95	29.37	28.38	96.19	6.75	100.82	10.52
2021	10	15	45	29.22	29.3	29.16	96.62	0.82	100.64	11.36
2021	10	16	111	29.02	29.14	28.81	96.38	0.96	100.67	12.05
2021	10	17	77	28.89	29.19	28.51	96.81	0.66	100.81	9.99
2021	10	18	46	28.31	28.65	28.08	96.75	6.89	100.98	7.89
2021	10	19	113	28.45	28.62	28.23	96.38	0.57	101.12	6.35
2021	10	20	95	27.93	28.27	27.75	92.5	5.84	101.23	5.34
2021	10	21	131	27.61	27.74	27.33	91.75	2.06	101.24	4.59
2021	10	22	55	27.43	28.19	26.62	92.69	1.77	101.28	5.3
2021	10	23	225	27.54	27.71	27.21	97.5	1.35	101.35	5.9
2021	10	24	92	27.65	28.4	27.37	97.12	8.04	101.32	6.3
2021	10	25	149	28.3	28.44	28.19	93.69	1.61	101.15	6.97
2021	10	26	115	28.03	28.26	27.72	97.81	1.59	101.05	6.77
2021	10	27	173	27.64	28.05	27.15	92.38	0.64	101.05	5.76
2021	10	28	128	27.08	27.18	26.97	97	1.75	101	4.12
2021	10	29	0	27.15	27.48	26.76	99.56	6.63	101.06	4.13
2021	10	30	0	27.36	27.76	27.04	96.56	2.94	101.12	5.68
2021	10	31	151	28.28	28.69	27.58	91.56	0.2	101.13	8.16
2021	11	1	277	28.68	28.92	28.31	95.25	0.36	101	8.48
2021	11	2	143	28.44	28.59	28.27	94.38	0.11	100.93	8.31
2021	11	3	219	28.27	28.48	28.09	96.44	5.14	100.99	7.99
2021	11	4	109	28.37	28.5	28.24	95	3.65	101.01	7.4
2021	11	5	130	28.49	28.65	28.14	95.25	0.2	101.02	6.83
2021	11	6	119	28.48	28.62	28.3	98.31	5.2	100.98	8.93
2021	11	7	182	28.31	28.44	28.18	99.56	0.39	100.91	7.89
2021	11	8	149	28.3	28.62	27.95	99.88	1	101.01	6.49
2021	11	9	160	28.24	28.43	28.15	99.56	0.74	101.02	7.55
2021	11	10	129	28.19	28.28	28.07	100	0.8	100.99	8.59
2021	11	11	109	28.48	28.9	28.03	100	0.43	100.88	9.5
2021	11	12	165	28.62	28.85	28.34	97.38	1.42	100.86	9.3
2021	11	13	184	28.76	28.87	28.62	99.94	0.77	100.97	9.76
2021	11	14	127	28.55	28.6	28.44	100	0.4	101.02	8.82
2021	11	15	159	28.33	28.57	28.13	99.94	1.33	100.91	8.62
2021	11	16	118	28.41	28.64	28.19	99.94	1.25	100.83	8.88
2021	11	17	149	28.51	28.65	28.22	100	0.35	100.89	8.23
2021	11	18	74	28.08	28.48	27.53	100	0.36	100.86	8.23
2021	11	19	124	27.94	28.52	27.43	99.94	0.36	100.75	8.7
2021	11	20	137	28.22	28.37	27.99	98.5	1.04	100.79	9.16
2021	11	21	124	28.21	28.33	28.02	100	1.92	100.91	8.62
2021	11	22	96	27.78	28.11	27.56	100	5.55	100.96	8.17
2021	11	23	123	27.78	28.03	27.61	99.5	1.74	101.01	8.9
2021	11	24	102	27.64	27.87	27.49	96.75	0.72	101.02	7.76
2021	11	25	76	26.73	27.3	26.55	95.5	0.6	100.97	6.13
2021	11	26	152	27.13	27.52	26.45	93.38	0.31	100.98	5.48
2021	11	27	76	27.54	27.86	27.29	95.19	0.45	101	6.8
2021	11	28	114	27.65	27.89	27.3	94.25	0.35	100.98	6.78
2021	11	29	79	28.19	28.47	27.73	99.81	0.24	100.96	8.63
2021	11	30	107	28.12	28.28	27.93	100	0.26	100.97	6.13
2021	12	1	100	28.04	28.4	27.65	100	0.31	100.98	3.45
2021	12	2	143	27.45	28.19	27.08	100	0.25	101	4.51
2021	12	3	100	27.38	27.57	27.08	100	0.23	101.08	3.46
2021	12	4	102	27.29	27.51	27.08	100	0.41	101.15	4.91
2021	12	5	116	27.25	27.42	27.05	100	0.86	101.15	6.25
2021	12	6	157	27.5	27.73	27.39	99.88	3.29	101.09	5.95
2021	12	7	133	27.82	28.01	27.48	99	0.35	101.06	4.93
2021	12	8	128	27.76	28.01	27.45	95.38	2.96	101.06	3.85
2021	12	9	125	27.18	27.45	26.92	90.25	0.16	101.12	4.23
2021	12	10	92	27.41	27.94	27.01	95.56	3.01	101.1	5.46
2021	12	11	218	26.68	27.8	26.37	100	1.3	101.1	4.23
2021	12	12	55	26.44	26.84	25.66	100	0.11	101.12	4.89
2021	12	13	127	25.94	26.29	25.6	100	0.25	101.03	3.46
2021	12	14	124	26.48	27.33	25.92	98.06	5.76	100.96	3.17
2021	12	15	162	27.39	28.08	26.57	95.38	0.38	101.02	7.79
2021	12	16	97	27.77	27.9	27.64	93.44	0.2	101.1	7.03
2021	12	17	104	27.66	27.8	27.58	100	0.15	101.17	5
2021	12	18	131	27.62	28.08	27.23	100	0.27	101.1	5.59
2021	12	19	93	27.7	27.89	27.47	100	0.29	101.16	5.25
2021	12	20	100	27.92	28.39	27.6	100	0.28	101.17	5.32
2021	12	21	121	27.87	28.15	27.7	100	0.23	101.24	5.93
2021	12	22	121	27.94	28.23	27.69	100	1.88	101.19	4.45
2021	12	23	145	28.4	28.69	28.08	97.19	4.34	101.09	4.34
2021	12	24	120	27.68	27.97	27.35	97.81	0.28	101.11	6.93
2021	12	25	168	27.97	28.43	27.45	93.62	2.02	101.14	6.95
2021	12	26	132	27.82	28	27.61	97.12	1.08	101.3	6.77
2021	12	27	168	28.24	28.61	27.87	99.88	0.2	101.24	6.8
2021	12	28	190	28.02	28.38	27.73	99.38	1.9	101.18	5.7
2021	12	29	198	28.11	28.37	27.69	99.12	0.65	101.1	6.52
2021	12	30	120	28.26	28.53	27.92	99.75	0.34	101.15	7.05
2021	12	31	160	27.75	28.02	27.45	100	0.3	101.18	6.11
2022	1	1	191	27.65	28.04	27.32	100	0.46	101.19	5.03
2022	1	2	161	27.85	28.15	27.58	100	0.43	101.08	4.98
2022	1	3	242	27.81	28.1	27.56	100	0.42	101.08	4.24
2022	1	4	228	28.27	28.43	28.01	100	6.24	101.15	5.28
2022	1	5	224	28.06	28.44	27.65	98	1.28	101.15	5.32
2022	1	6	304	28.01	28.25	27.69	99.81	0.29	101.1	4.64
2022	1	7	281	27.92	28.29	27.58	99.81	1.6	101.16	4.82
2022	1	8	337	27.65	28.44	27.26	100	2.11	101.18	5.07
2022	1	9	384	27.6	28.23	27.19	99.75	0.38	101.1	5.41
2022	1	10	454	27.87	28.49	27.15	99.56	0.27	101.06	6.12
2022	1	11	593	28.32	28.64	28.01	100	0.17	101.11	5.62
2022	1	12	536	27.65	27.94	27.23	99.69	0.85	101.13	3.48
2022	1	13	816	27.28	27.65	26.8	97.62	2.61	101.07	4.2
2022	1	14	967	27.56	28.06	26.9	97.88	0.76	101.06	3.4
2022	1	15	954	27.6	27.84	27.48	94.5	1	101.05	4.2
2022	1	16	1209	27.48	27.72	27.23	96.62	3.28	101.1	4.49
2022	1	17	1420	27.28	27.73	26.94	97.81	1.72	101.25	7.48
2022	1	18	1594	28.44	28.87	27.71	99.12	0.6	101.12	10.79
2022	1	19	2137	27.75	28.36	27.05	99.88	0.57	101.09	5.23
2022	1	20	2199	26.89	27.58	26.36	99.5	2	101.11	3.15
2022	1	21	1697	26.77	27.55	26.09	93.75	2.72	101.16	3.64
2022	1	22	2349	27.3	27.76	26.23	96.5	3.92	101.07	5.28
2022	1	23	2484	27.51	27.9	27.11	99.81	0.4	101.08	5.48
2022	1	24	2707	27.48	27.69	26.98	99.62	0.61	100.98	5.38
2022	1	25	2609	27.4	27.76	27.07	96.25	1.45	100.93	5.85
2022	1	26	2813	27.58	27.97	27.2	96.94	3.15	100.95	6.99
2022	1	27	2499	27.32	27.69	27.22	99.94	0.86	100.9	7.05
2022	1	28	2510	27.4	27.9	26.93	98.12	1.21	100.93	5.58
2022	1	29	2689	27.58	27.9	27.34	99.5	0.6	101.06	5.21
2022	1	30	2838	27.79	28.28	27.16	99.5	0.22	101.01	4.07
2022	1	31	2754	27.76	28.1	27.51	99.94	0.32	100.94	4.04

## Sheet: Nepal
Time Series COVID-19 Data of Nepal along with meteorological variables from February 24, 2020 to January 29, 2022
YEAR	Month	Day	Cases	T2M	T2M_MAX	T2M_MIN	RH2M	PRECTOTCORR	PS	WS10M_MAX
2020	1	25	1	-6.52	2.05	-14.11	69.12	0	66.54	4.03
2020	1	26	0	-6.06	0.88	-12.46	74.81	0	66.28	4.71
2020	1	27	0	-5.21	1.83	-10.01	67.75	0	66.32	4.56
2020	1	28	0	-3.85	1.51	-7.25	66.69	0.01	66.56	4.62
2020	1	29	0	-4.22	0.58	-7.12	87.94	0.93	66.73	4.75
2020	1	30	0	-5.74	-1.31	-8.98	86.69	0.93	66.48	4.91
2020	1	31	0	-6.48	1.47	-13.76	80.44	0.01	66.42	4.64
2020	2	1	0	-6.7	-1.46	-9.95	84.62	0	66.55	5.7
2020	2	2	0	-7.63	0.73	-15.27	71.5	0	66.55	6.97
2020	2	3	0	-6.35	2.13	-13.25	68.12	0	66.68	4.27
2020	2	4	0	-5.93	1.08	-10.92	70.06	0	66.65	4.78
2020	2	5	0	-6.76	0.73	-14.68	67.38	0	66.39	4.41
2020	2	6	0	-4.99	0.26	-8.91	62.81	0	66.53	4.61
2020	2	7	0	-6.64	-0.97	-10.27	64.75	0.04	66.67	4.87
2020	2	8	0	-8.67	-2.88	-15.52	71.12	0.15	66.67	4.34
2020	2	9	0	-6.99	1.24	-13.82	69.81	0	66.66	4.62
2020	2	10	0	-5.49	3.14	-12.57	70.69	0	66.69	4.38
2020	2	11	0	-2.7	5.72	-8.99	60.75	0	66.8	4.02
2020	2	12	0	-1.02	8.58	-9.62	58.25	0	66.82	5.52
2020	2	13	0	0.68	10.61	-6.82	54.69	0	66.83	4.91
2020	2	14	0	0.26	8.4	-5.02	57.75	0	66.53	3.61
2020	2	15	0	-0.79	8.67	-8.06	57.75	0	66.63	5.38
2020	2	16	0	-0.49	7.26	-6.02	58.38	0	66.92	4.24
2020	2	17	0	-2.13	5.62	-7.73	66.38	0	66.9	4.46
2020	2	18	0	-2.11	8.28	-10.04	58.94	0	66.73	8.24
2020	2	19	0	-1.05	4.32	-4.28	67.75	0	66.88	4.66
2020	2	20	0	-1.77	4.69	-6.69	76.94	0.01	67.02	4.48
2020	2	21	0	-1.17	3.93	-5.02	74.5	1.96	67.29	5.02
2020	2	22	0	-2.1	2.98	-5.78	83.94	1.52	67.23	4.12
2020	2	23	0	-2.64	2.32	-6.82	72.62	0.11	67.11	3.85
2020	2	24	0	-2.73	2.72	-7.9	77.06	0.18	66.8	3.76
2020	2	25	0	-3.19	-0.05	-5.77	93.88	9.3	66.67	6.05
2020	2	26	0	-3.71	0.65	-6.6	87.75	7.63	66.61	4.15
2020	2	27	0	-3.42	4.92	-11.94	73.69	0.04	66.62	5.13
2020	2	28	0	-2.02	5.73	-9.48	72.75	0	66.85	4.59
2020	2	29	0	-2.13	5.48	-9.49	80.31	0.02	66.84	4.48
2020	3	1	0	-1.12	3.35	-4.83	81.38	0.13	66.84	4.51
2020	3	2	0	-1.42	4.11	-6.77	84.31	6.75	66.71	3.98
2020	3	3	0	-1.38	2.66	-4.38	91.62	9.73	66.63	3.85
2020	3	4	0	-3.34	2.29	-9.84	90.81	0.81	66.71	4.34
2020	3	5	0	-2.99	1.96	-7.58	88	0.37	66.75	4.62
2020	3	6	0	-3.59	2.5	-10.11	82.88	1.11	66.79	5.32
2020	3	7	0	-2.74	0.7	-6.42	98	15.41	66.77	8.52
2020	3	8	0	-3.27	4.4	-12.28	79.19	0.02	66.74	4.48
2020	3	9	0	-2.14	7.23	-11.41	73.56	0	66.71	4.39
2020	3	10	0	-1.9	5.21	-8.92	71.94	0	66.81	4.84
2020	3	11	0	0.18	6.44	-5.48	79.25	0.03	66.88	6.12
2020	3	12	0	0.3	6.07	-4.24	76.69	0.02	67.15	3.82
2020	3	13	0	-3.11	0.85	-9.46	85.5	1.89	67.21	3.76
2020	3	14	0	-1.15	3.61	-5.22	80.06	1.09	67.05	5.8
2020	3	15	0	-2.97	2.51	-7.61	78	1.19	66.88	4.84
2020	3	16	0	-2.29	5.45	-10.39	73.19	0.02	66.81	4.47
2020	3	17	0	-1.02	5.98	-8.43	76.25	0.53	66.98	4.55
2020	3	18	0	-1.26	5.39	-8.58	84.06	2.16	66.91	4.8
2020	3	19	0	-1.39	4.48	-7.37	87.62	0.52	66.77	4.8
2020	3	20	0	-0.95	3.94	-5.21	87.62	0.84	66.69	3.59
2020	3	21	0	-0.57	4.62	-5.74	88	4.55	66.77	3.38
2020	3	22	0	-0.38	4.71	-3.98	91.06	5.21	66.82	4.49
2020	3	23	1	-0.3	4.84	-5.12	83.69	1.75	66.7	2.7
2020	3	24	0	0.52	8.55	-9.24	73.62	0.35	66.8	4.88
2020	3	25	1	2.65	6.92	-0.76	91.06	8.67	66.85	4.37
2020	3	26	0	3.26	9.51	-3.34	82.94	1.1	66.99	4.27
2020	3	27	1	4.73	10.43	-0.04	75.12	0.38	67.24	4.62
2020	3	28	1	2.51	8.08	-2.6	77.31	0.42	67.08	5.29
2020	3	29	0	2.36	8.88	-2.69	71.06	0	66.91	7.13
2020	3	30	0	2.26	10.48	-6.47	69.94	0	66.93	4.15
2020	3	31	0	3.01	9.55	-3.68	72.19	0.97	67.04	4.19
2020	4	1	0	1.8	5.9	-2.74	85.44	25.74	66.95	5.66
2020	4	2	1	-0.2	6.35	-7.38	79.88	0.32	66.84	5.21
2020	4	3	0	-0.09	6.57	-6.89	81.94	0.01	66.91	4.2
2020	4	4	3	0.68	7.05	-4.88	80.69	0.09	66.99	4.45
2020	4	5	0	1.3	7.35	-3.86	79.75	0.02	67.03	3.77
2020	4	6	0	1.83	8.17	-4.47	80.44	0	66.93	4.59
2020	4	7	0	2.03	9.14	-4.73	78.69	0	66.87	4.19
2020	4	8	0	2.28	8.48	-2.19	80.12	0.03	67	5.58
2020	4	9	0	1.14	7.26	-3.83	75.38	0.04	66.97	3.91
2020	4	10	0	2.04	9.26	-4.57	70.94	0.01	67.15	4.77
2020	4	11	0	2.99	7.85	-1.45	72.5	0.11	67.2	3.22
2020	4	12	3	4.37	11.97	-4.78	63.12	0.01	67.08	4.1
2020	4	13	2	5.81	12.83	-1.02	63.19	2.92	67.17	4.59
2020	4	14	2	5.71	9.65	2.64	85.5	23.37	67.25	4.02
2020	4	15	0	4.95	8.51	2.57	89.31	2.62	67.15	3.58
2020	4	16	0	5.12	9.54	1.38	80.25	1.13	66.94	3.95
2020	4	17	14	4.9	10.94	1.27	80.31	11.94	67	5.36
2020	4	18	1	3.87	8.46	-0.42	80.94	7.68	67.05	5.46
2020	4	19	0	3.58	8.43	-0.57	86.5	0.93	66.99	5.8
2020	4	20	0	3.55	7.9	-0.09	86	4.04	67.09	6.23
2020	4	21	12	1.12	6.29	-2.14	89	6.39	66.89	5.81
2020	4	22	2	1.24	4.97	-1.81	90.62	3.88	66.71	4.58
2020	4	23	3	1.62	4.63	-0.7	90.56	6.24	66.78	4.29
2020	4	24	1	2.49	5.89	-0.81	88.75	3.38	66.72	4.13
2020	4	25	0	3.55	9.02	-2.06	78.69	2.92	66.82	4.28
2020	4	26	3	3.53	7.35	0.22	91.38	2.73	67	4.41
2020	4	27	0	3.15	6.97	-0.4	92.06	21.23	67.16	5.2
2020	4	28	2	3.29	5.68	1.01	95.69	4.13	67.07	4.73
2020	4	29	3	4.91	8.9	0.83	89.38	2.54	66.86	3.84
2020	4	30	0	6.07	10.23	2.58	87.06	4.56	66.98	4.02
2020	5	1	2	5.82	8.87	3.4	90.06	7.69	66.99	4.12
2020	5	2	0	6.4	9.61	4.08	90.25	0.76	66.86	3.8
2020	5	3	16	6.87	10.52	3.87	88.75	6.71	66.95	4.27
2020	5	4	0	6.23	9.05	3.9	92.94	35.09	67.06	4.89
2020	5	5	7	4.96	8.37	1.92	90.81	2.21	67.04	4.39
2020	5	6	17	3.98	7.8	1.28	90.44	1	66.87	5.38
2020	5	7	2	3.02	6.45	0.1	88.06	5.53	66.89	5.28
2020	5	8	1	4.75	10.08	-1.48	78.44	0.11	66.79	3.3
2020	5	9	8	5.99	10.57	2.4	81.5	1.74	67.08	4.3
2020	5	10	0	4.96	7.14	3.33	90.06	5.11	67.13	3.11
2020	5	11	24	5.69	9.25	2.79	85.75	2.77	67.13	4.72
2020	5	12	83	5.69	9.07	3.14	88.94	10.19	66.96	4.77
2020	5	13	33	6.92	11.15	3.15	83.56	0.1	66.9	4.09
2020	5	14	1	7.26	10.73	3.62	88.81	2.46	67.01	4.08
2020	5	15	18	8.27	12.8	5.03	86.94	10.51	66.96	4.93
2020	5	16	24	8.17	12.08	3.94	78.88	9.31	66.91	4.55
2020	5	17	4	7.84	13.08	2.55	74.31	0.72	66.98	4.4
2020	5	18	80	7.4	11.8	3.26	84.19	12.22	66.91	5.34
2020	5	19	27	5.19	10.51	-0.52	76.81	17.68	66.83	4.16
2020	5	20	25	6.28	11.87	0.9	70.69	0.58	66.76	4.2
2020	5	21	30	8.66	14.92	1.5	67.81	0.13	66.7	4.34
2020	5	22	59	9.72	14.8	5.85	72	5.9	66.89	4.76
2020	5	23	68	7.5	12.58	3.01	86.56	42.15	67.02	4.76
2020	5	24	19	6.88	11.4	1.58	80.44	21.52	66.99	3.95
2020	5	25	79	7.62	12.31	2.88	80.38	10.72	67.02	4.04
2020	5	26	90	6.62	10.58	2.48	82.31	26.5	66.95	4.15
2020	5	27	114	7.55	11.59	3.24	66.25	19.51	66.92	2.66
2020	5	28	156	6.71	10.45	2.31	84.19	0.02	66.86	3.8
2020	5	29	170	6.55	9.54	3.81	91.88	4.69	66.92	5.56
2020	5	30	189	6.77	10.74	3.06	88.31	7.09	67	4.84
2020	5	31	171	6.69	10.5	3.37	83.44	0.26	67.13	4.65
2020	6	1	239	6.11	9.76	3.32	90.81	0.68	67.05	4.84
2020	6	2	288	6.76	10.89	3.14	85.19	0.01	66.92	5.05
2020	6	3	201	7.35	10.8	4.33	88.06	3.9	66.92	4.91
2020	6	4	334	7.5	10.78	5.3	91.81	9.68	66.89	3.89
2020	6	5	278	6.8	9.98	3.69	88.56	17.97	66.85	3.34
2020	6	6	323	8.01	12.27	3.35	91.75	0.82	66.77	6.62
2020	6	7	213	8.35	12.43	4.21	90.81	0	66.76	5.13
2020	6	8	314	9.51	13.33	6.32	90.06	0	66.81	5.12
2020	6	9	324	10.19	14.43	6.21	87.94	0	66.92	5.33
2020	6	10	278	10.68	14.49	7.02	90.06	0	66.93	5.27
2020	6	11	250	11.18	14.95	7.98	91.44	0	66.89	5.74
2020	6	12	448	11.6	14.38	8.73	93.81	0	66.79	6.78
2020	6	13	273	11.6	16.16	6.99	86.62	0.55	66.84	5.39
2020	6	14	425	12.17	15.78	8.51	88.25	13.52	66.91	5.53
2020	6	15	451	11.73	15.7	8.82	89.5	39.03	66.82	4.7
2020	6	16	380	10.8	14.19	7.59	89.69	5.37	66.66	6.41
2020	6	17	586	11.63	15.69	7.78	89.69	5.55	66.63	5.5
2020	6	18	671	12.32	15.77	8.48	92.06	10.79	66.68	5.6
2020	6	19	426	11.9	14.23	10.11	93.12	31.09	66.83	4.3
2020	6	20	331	11.44	13.83	9.38	95.56	28.08	66.89	5.69
2020	6	21	421	11.51	14.8	8.67	93.38	22.13	66.82	5.18
2020	6	22	535	11.79	15.12	8.47	91.25	6.26	66.81	5.73
2020	6	23	538	11.65	14.55	8.74	90.31	8.31	67.03	4.98
2020	6	24	629	11.54	15.35	7.25	88.06	9.27	67.07	4.95
2020	6	25	434	10.91	12.85	9.66	94.25	14.08	66.85	3.96
2020	6	26	593	11.71	14.4	8.62	96.25	3.53	66.66	7.29
2020	6	27	554	12.23	15.64	8.99	92.06	4.79	66.66	5.77
2020	6	28	463	12.19	14.8	10.56	95.12	9.55	66.75	6.14
2020	6	29	476	11.04	13.25	8.83	92.62	16.39	66.86	3.64
2020	6	30	316	11.39	14.52	8.89	92.06	7.92	66.91	4.7
2020	7	1	482	12	15.4	8.31	90.62	1.73	66.86	4.55
2020	7	2	473	12.95	16.23	9.83	93.38	2.35	66.72	5.26
2020	7	3	740	11.67	14.08	9.27	94.94	5.92	66.77	4.79
2020	7	4	232	11.09	13.41	9.17	95.5	19.51	66.81	4.38
2020	7	5	293	11.3	13.39	9.03	94.25	3.89	66.74	4.41
2020	7	6	180	11.91	14.6	9.25	94.75	38.45	66.73	4.81
2020	7	7	204	11.69	14.75	8.79	93.19	13.12	67.02	6.06
2020	7	8	255	12.83	16.05	9.82	91.5	11.15	67	5.02
2020	7	9	108	12.94	15.24	10.36	95.5	62.89	66.71	5.95
2020	7	10	118	10.55	11.64	9.42	99.62	67.01	66.58	3.95
2020	7	11	70	12.35	15.21	9.53	96.5	12.66	66.51	5.57
2020	7	12	82	12.48	14.76	9.61	95.25	15.58	66.66	4.9
2020	7	13	144	12.05	14.62	9.92	96.19	22.95	66.69	5.02
2020	7	14	116	11.31	13.94	8.23	93.94	20.95	66.91	5.38
2020	7	15	116	11.94	14.92	9.37	93.12	1.65	66.96	4.81
2020	7	16	167	11.83	15.04	8.24	93.62	0.34	66.85	4.68
2020	7	17	101	12.65	15.69	9.73	94.44	9.04	66.9	4.98
2020	7	18	57	12.18	15.52	10.06	94.38	18.39	66.87	4.8
2020	7	19	156	12.53	15.91	9.34	92.31	17.36	66.71	4.61
2020	7	20	186	11.22	13.34	8.92	98.5	6.45	66.61	7.25
2020	7	21	150	10.65	13.85	7.99	94.25	3.07	66.77	5.23
2020	7	22	100	11.5	14.34	8.85	94.38	11.13	66.75	5.61
2020	7	23	147	11.15	12.73	9.73	97	7.51	66.87	5.84
2020	7	24	133	11.61	14.51	9.39	93.81	4.63	67.1	5.48
2020	7	25	109	11.82	15.08	8.65	90.25	1.99	67.17	4.93
2020	7	26	130	11.48	13.9	8.69	95.19	2.03	67.1	4.79
2020	7	27	139	12.47	16.14	8.8	92.19	10.36	66.91	5.54
2020	7	28	311	10.81	13.29	9.03	92.38	8.55	66.91	3.56
2020	7	29	210	10.68	13.41	8.86	93	25.02	66.97	3.6
2020	7	30	274	11.08	14.16	8.01	91.69	18.04	66.97	5
2020	7	31	224	11.72	15.32	8.89	93.81	10.36	66.91	5.6
2020	8	1	315	11.85	15.32	9.88	93.88	0.92	66.83	4.19
2020	8	2	246	12.22	15.39	8.91	91.44	0.83	66.72	4.38
2020	8	3	418	11.6	14.08	10.07	95.31	6.25	66.59	3.75
2020	8	4	259	12.55	16.3	9.52	90.38	3.95	66.54	5.47
2020	8	5	381	12.86	16.55	9.23	82	4.42	66.7	4.49
2020	8	6	360	12.83	15.58	10.35	87	0.89	66.99	4.87
2020	8	7	464	13.24	16.99	9.3	84.81	3.68	66.98	5.15
2020	8	8	378	13.12	17.53	10.14	88.94	4.03	66.81	5.37
2020	8	9	380	12.24	15.05	9.62	92.5	4.31	66.75	5.5
2020	8	10	338	11.86	14.05	9.58	94.06	6.63	66.81	4.63
2020	8	11	638	12.2	15.79	8.8	92.94	11.37	66.69	5.42
2020	8	12	484	11.79	15.2	9.14	94	6.15	66.78	4.91
2020	8	13	525	11.84	15.25	9.55	88.12	0.87	66.84	4.86
2020	8	14	594	12.64	16.19	9.03	89.62	1.27	66.71	5.4
2020	8	15	468	11.9	14.4	9.83	94.5	2.11	66.64	4.59
2020	8	16	641	12.33	16.34	8.94	88.19	1.03	66.65	4.24
2020	8	17	581	13.19	17.39	9.48	88.94	0.52	66.69	4.54
2020	8	18	1016	13.61	17.4	10.24	89.69	3.77	66.74	4.98
2020	8	19	681	12.76	16.45	9.53	89.81	1.59	66.72	5.26
2020	8	20	707	10.8	14.46	8.4	89.5	3.04	66.91	4.92
2020	8	21	838	11.18	14.8	8.38	88.31	4.75	67.04	5.14
2020	8	22	634	11.05	15.12	7.26	89.06	8.31	66.96	5.3
2020	8	23	818	11.3	15.46	8.31	87.94	3.8	66.89	4.99
2020	8	24	743	11.83	16.4	8.33	89.44	1.39	66.9	4.52
2020	8	25	855	12.65	17.01	9.44	87.06	3.99	67.02	5.2
2020	8	26	885	11.51	15.46	8.52	83.69	4.68	67.17	4.34
2020	8	27	1111	11.19	15.77	6.75	86.38	1.29	66.98	4.96
2020	8	28	927	10.98	14.76	8.18	84.62	0.6	66.86	4.67
2020	8	29	884	11.33	15.14	8.62	91.44	0.02	66.94	5.51
2020	8	30	1221	11.31	16.5	5.87	83.25	0.03	66.99	4.95
2020	8	31	899	12.46	18.36	6.23	81.38	1.52	67.01	4.31
2020	9	1	1069	12.25	15.07	9.74	92	5.81	67.06	2.69
2020	9	2	1120	12.51	16.34	9.47	87.94	0.19	67.27	4.37
2020	9	3	1228	11.15	13.38	9.14	93.69	1.01	67.34	4.42
2020	9	4	1359	11.89	16.15	7.55	85.62	0.17	67.23	5.28
2020	9	5	1041	12.14	16.02	8.38	88.19	3.59	67.05	5.34
2020	9	6	980	12.6	16.64	9.2	90.5	3.01	66.99	5.27
2020	9	7	979	12.18	15.18	9.76	91.94	1.66	67.03	4.88
2020	9	8	902	11.99	14.47	10.29	94.62	4.99	67	4.53
2020	9	9	1081	11.04	14.01	8.67	95.5	9.78	67.01	4.11
2020	9	10	1246	10.91	14.8	8.39	93.56	0.18	66.83	4.3
2020	9	11	1454	11.32	13.82	9.15	94.56	0.02	66.93	4.11
2020	9	12	1201	11.65	14.95	9.08	92.75	0.01	67.1	5.2
2020	9	13	1039	12.21	16.65	8.84	89.69	0.46	67.06	5.53
2020	9	14	1170	11.25	14.5	9.03	92.88	4.19	67.02	4.55
2020	9	15	1459	10.15	13.76	7.15	91.38	10.03	66.96	3.99
2020	9	16	1539	11.7	16.01	8.5	92.06	6.66	66.93	5.11
2020	9	17	1246	12.44	16.41	9.58	91.75	4.77	66.91	4.73
2020	9	18	2020	12.11	15.28	9.67	93.56	0.59	66.91	5.21
2020	9	19	1204	11.58	15.22	9.12	89.44	0.07	66.92	4.2
2020	9	20	1325	11.08	15.17	7.72	83.12	0.14	66.96	4.35
2020	9	21	1154	11.55	15.93	7.78	84.75	3.57	66.83	4.27
2020	9	22	1356	10.69	13.46	8.87	92.94	16.43	66.88	4.47
2020	9	23	1172	9.41	11.75	6.43	89.19	32.02	66.88	3.28
2020	9	24	1497	8.62	11.43	6.58	91.62	32	66.97	3.3
2020	9	25	1313	9.89	13.94	7.15	88.25	6.54	66.8	4.31
2020	9	26	1207	9.46	13.21	6.8	89.88	0.71	66.85	4.74
2020	9	27	1573	8.41	12.62	3.87	85.38	0.25	67.01	4.7
2020	9	28	1351	8.98	14.08	4.99	73.12	0	67.08	4.63
2020	9	29	1513	9.26	14.12	5.01	77.94	0	67.02	4.3
2020	9	30	1559	10.02	14.52	6.25	82.75	0	66.97	4.22
2020	10	1	1911	10.07	14.06	6.62	90	0	66.94	4.56
2020	10	2	2722	9.97	14.05	6.49	85.75	0.03	67.01	4.59
2020	10	3	2120	9.64	14.15	5.8	83.56	0.69	67.06	4.84
2020	10	4	2253	9.14	13.84	4.97	84.69	0.48	67.11	4.59
2020	10	5	2440	8.68	13.26	4.64	81.94	0.1	67.06	4.64
2020	10	6	1551	8.34	13.47	3.18	79.75	0.02	67.08	4.4
2020	10	7	3439	8.35	13.32	3.73	82.5	0	67.17	4.39
2020	10	8	4364	8.59	13.43	4.44	79.69	0	67.21	4.31
2020	10	9	2059	8.5	13.77	3.88	77.25	0	67.26	3.95
2020	10	10	5008	9.25	15.16	3.58	78.25	0	67.12	4.1
2020	10	11	2071	9.56	15.14	5.41	78.94	0.16	67.02	4.48
2020	10	12	4047	8.9	13.06	6	82.31	0.02	66.99	4.3
2020	10	13	3556	8.8	12.74	6.09	89.69	0	67.06	4.7
2020	10	14	2638	8.95	13.15	5.43	87.19	0	67.1	4.42
2020	10	15	3749	9.27	13.53	6.51	86.56	0	67.14	4.32
2020	10	16	4392	8.9	13.76	5.06	79.88	0	67.05	4.59
2020	10	17	3167	8.76	14.46	4.32	80.88	0	67.06	4.29
2020	10	18	2942	8.19	12.89	4.88	78.88	0.48	67.06	4.52
2020	10	19	3790	7.19	11.62	3.62	85	2.11	66.98	4.77
2020	10	20	3093	6.02	10.48	3.25	77.12	0.13	66.95	4.23
2020	10	21	5743	5.26	10.23	1.58	81.62	0	67.04	4.59
2020	10	22	3637	4.38	9.6	0.05	70.12	0	67	4.54
2020	10	23	4499	4.68	9.66	0.57	67	0	66.89	4.38
2020	10	24	2225	5.05	10.58	0.92	77	0	66.97	4.21
2020	10	25	2856	4.59	10.55	-0.02	69.56	0	67.17	4.14
2020	10	26	1741	2.85	9.08	-1.97	60.19	0	67.15	5
2020	10	27	570	1.94	9.3	-4.91	56.19	0	67.06	4.23
2020	10	28	1954	4.02	9.3	0.62	57.06	0	67.18	4.07
2020	10	29	2364	3.58	9.36	-0.96	39.25	0	67.35	3.7
2020	10	30	3517	4.3	9.95	0.41	40.5	0	67.37	3.59
2020	10	31	2508	4.3	10.34	0.13	63.19	0	67.38	4.02
2020	11	1	2824	4.73	10.51	-0.55	69.38	0	67.34	4.56
2020	11	2	2933	4.73	10.22	0.7	76.56	0	67.34	4.61
2020	11	3	3114	3.03	8.34	-1.33	68.75	0	67.29	4.59
2020	11	4	3309	0.7	6.33	-3.83	72.75	0.01	67.04	4.52
2020	11	5	3051	0.81	6.73	-4.01	73.69	0	67.05	4.76
2020	11	6	2909	1.36	7.48	-3.52	74.06	0	67.21	4.67
2020	11	7	2753	2.22	8.41	-2.94	72.81	0	67.26	4.05
2020	11	8	2817	3.65	9.57	-1.32	71.12	0	67.35	3.77
2020	11	9	2571	3.77	9.22	0.23	75.31	0	67.31	4.65
2020	11	10	2736	3.11	8.73	-0.45	73.75	0.02	67.32	4.42
2020	11	11	2569	2.08	8.38	-2.13	63.5	0	67.44	4.12
2020	11	12	1913	1.61	8.51	-3.95	45	0	67.51	3.74
2020	11	13	2111	2.07	8.21	-2.24	49.38	0	67.37	3.68
2020	11	14	1946	2.5	9.33	-1.96	58.69	0	67.27	4.06
2020	11	15	1477	2.51	8.71	-1.86	65.38	0	67.3	4.31
2020	11	16	1197	0.24	5.01	-2.21	71.25	0.58	67.19	5.78
2020	11	17	502	-0.21	5.22	-3.96	82.81	0	66.86	4.61
2020	11	18	1442	-0.69	5.12	-4.07	73.88	0	66.83	5.05
2020	11	19	2103	-0.88	5.05	-4.66	72.44	0	66.87	5.7
2020	11	20	1945	-1.57	3.83	-5.74	83.44	0	66.86	4.95
2020	11	21	1674	-2.41	1.76	-5.59	87.25	0	66.71	4.84
2020	11	22	1669	-1.8	4.55	-6.17	64.81	0	66.7	3.8
2020	11	23	1980	-0.65	4.63	-3.75	71.44	0	66.94	4.61
2020	11	24	1790	-0.71	4.97	-3.81	81.31	0	67	4.77
2020	11	25	1948	0.37	5.58	-3.24	64	0	67.13	4.12
2020	11	26	1614	1.23	6.42	-1.81	61.12	0	67.27	5.12
2020	11	27	1703	0.66	5.77	-2.42	44.5	0	67.27	3.52
2020	11	28	1380	0.64	9.12	-8.27	45.44	0	67.16	5.62
2020	11	29	1255	3.37	9.56	0.19	47.94	0	67.16	3.63
2020	11	30	1474	2.58	7.71	-0.01	58.5	0	67.08	4.45
2020	12	1	0	2.37	7.98	-0.5	58.31	0	67.09	4.23
2020	12	2	2794	1.15	6.65	-1.53	67.12	0	66.88	4.59
2020	12	3	1343	0.55	6.2	-2.6	72.94	0	66.78	4.34
2020	12	4	1272	0.22	5.38	-2.56	75.25	0	66.72	4.69
2020	12	5	1024	-0.45	4.33	-4.35	86.62	0	66.71	4.53
2020	12	6	1096	0.17	5.3	-2.69	81.94	0.14	66.86	4.97
2020	12	7	1014	1.26	7.57	-2.02	60.56	0.39	66.94	4.06
2020	12	8	1382	1.74	8.99	-2.95	62.12	0.04	67.03	3.9
2020	12	9	1056	2.39	8.01	-0.44	55.69	0	66.99	4.34
2020	12	10	1217	2.19	8.25	-1.12	45.56	0	66.98	5.45
2020	12	11	1044	2.04	8.04	-1.31	46	0	66.98	4.97
2020	12	12	899	0.58	5.11	-3.61	66.12	0	66.93	5.3
2020	12	13	830	-1.1	4.56	-4.42	68.62	0	66.77	4.91
2020	12	14	821	-1.48	3.81	-4.6	72.88	0	66.87	4.81
2020	12	15	936	-1.76	4.12	-5.44	70.75	0	67	5.34
2020	12	16	736	-1.63	3.36	-4.89	86.5	0	66.95	5.87
2020	12	17	776	-2.99	2.81	-6.06	66.62	0	66.75	4.66
2020	12	18	782	-2.05	3.29	-4.83	48.62	0	66.65	5.2
2020	12	19	710	-0.76	5.71	-3.81	37.5	0	66.72	4.32
2020	12	20	588	1.2	7.81	-3.2	34.56	0	66.92	3.59
2020	12	21	742	2.5	8.08	-1.03	37.44	0	66.94	4.18
2020	12	22	722	1.84	7.27	-1.31	43.88	0	66.88	4.88
2020	12	23	743	1.16	7.1	-2.2	40.25	0	66.88	5.52
2020	12	24	613	-0.33	4.73	-4.07	39.06	0	66.85	5.38
2020	12	25	608	-1.98	3.5	-4.45	41.06	1.02	66.7	4.5
2020	12	26	500	0.15	6.43	-3.88	34.12	0.21	66.79	4.95
2020	12	27	481	-0.17	5.69	-4.15	39.81	0	66.78	4.97
2020	12	28	659	-2.92	1.78	-5.7	46.44	0	66.74	5.24
2020	12	29	708	-3.27	2.8	-6.47	47.19	0	66.79	4.45
2020	12	30	511	-2.94	3.21	-6.34	41	0	66.9	5.23
2020	12	31	534	-1.31	4.9	-4.95	45.31	0	66.96	4.54
2021	1	1	426	0.34	6.11	-2.92	40.19	0	67.04	4.34
2021	1	2	419	0.46	6.12	-2.31	40.94	0	67.03	4.92
2021	1	3	421	1.99	7.76	-2.01	52.38	0.05	67.07	5.12
2021	1	4	403	1.21	6.41	-3.31	69.25	0.55	67.23	4.77
2021	1	5	522	1.01	5.33	-2.96	67.38	0.2	67.21	5.02
2021	1	6	409	-0.57	5.61	-5.01	83.44	0	67.07	5.73
2021	1	7	412	-1.24	5.61	-5.06	57.12	0	66.91	4.7
2021	1	8	554	-0.56	6.01	-4.54	45.75	0	66.9	4.68
2021	1	9	362	0.4	7.48	-3.76	50.94	0	66.9	5.05
2021	1	10	259	1.3	8.2	-2.07	45.44	0	66.83	5.02
2021	1	11	488	0.8	6.76	-2.76	43.75	0	66.79	4.34
2021	1	12	430	0.49	6.75	-3.17	45.12	0	66.64	4.46
2021	1	13	445	1.86	7.98	-0.99	35	0	66.57	3.7
2021	1	14	403	2.59	8.49	-0.85	34.69	0	66.67	3.53
2021	1	15	270	3.55	8.63	0.23	38.31	0	66.71	4.41
2021	1	16	240	1.92	8.27	-1.36	36.69	0	66.55	4.25
2021	1	17	266	1.19	7.73	-2.91	37.38	0	66.81	4.01
2021	1	18	322	0.27	5.51	-4.31	58	0	66.88	5.34
2021	1	19	348	-2.07	4.02	-5.45	73.94	0	66.44	5.5
2021	1	20	318	-2.38	3.83	-5.74	71.56	0	66.31	5.53
2021	1	21	336	-1.57	7.05	-8.28	41.06	0	66.29	6.2
2021	1	22	302	0.59	7.93	-3.71	35.94	0	66.64	4.53
2021	1	23	232	0.24	6.62	-4.71	45.5	0	66.67	5.94
2021	1	24	270	-2.81	2.94	-6.44	58.81	0	66.68	5.98
2021	1	25	339	-3.74	2.58	-7.32	52.88	0	66.72	5.1
2021	1	26	303	-2.98	3.38	-6.79	41.56	0	66.68	5.59
2021	1	27	283	-2.52	4.33	-6.13	38.5	0	66.75	5.55
2021	1	28	213	-2.88	3.82	-6.49	36.88	0	66.85	5.62
2021	1	29	157	-5.24	-0.42	-8.6	39.62	0	66.65	4.97
2021	1	30	109	-5.2	1.69	-10.79	47.94	0	66.32	4.16
2021	1	31	105	-2.39	3.87	-5.45	38.19	0	66.52	5.1
2021	2	1	159	-2.01	4.03	-5.3	39.81	0	66.67	4.19
2021	2	2	171	-1.34	5.84	-5.98	41.38	0	66.82	5.31
2021	2	3	142	-2.57	3.62	-6.49	57.06	0	66.86	5.55
2021	2	4	171	-3.46	3.75	-9.67	57.56	0	66.92	5.63
2021	2	5	105	-4.65	-1.53	-7.23	82.19	0.19	66.79	5.56
2021	2	6	99	-5.49	-1.16	-8.85	75.25	0.16	66.5	3.56
2021	2	7	119	-2.19	6.42	-8.99	37.69	0	66.48	4.88
2021	2	8	130	-0.02	9.33	-9.13	32.81	0	66.9	4.2
2021	2	9	160	1.44	8.83	-3.68	39	0	66.8	5.38
2021	2	10	134	0.38	4.41	-3.81	53.69	0	66.79	4.53
2021	2	11	81	-0.42	8.34	-7.42	56.25	0	66.68	5.3
2021	2	12	127	0.39	6.53	-3.49	54.94	0	66.8	5.27
2021	2	13	57	0.89	7.69	-3.1	54	0	66.84	5.09
2021	2	14	104	-0.63	5.23	-4.37	69.06	0.36	66.78	5.32
2021	2	15	122	-2.06	5.57	-7.01	70.56	4.28	66.66	5.67
2021	2	16	105	-3.06	2.17	-6.31	79.5	1.97	66.71	4.86
2021	2	17	125	-3.11	3.07	-7.1	66.81	1.02	66.8	5.08
2021	2	18	96	-3.77	0.83	-7.74	76.25	0.15	66.91	4.52
2021	2	19	97	-2.62	1.64	-5.3	82.19	0.01	66.96	3.16
2021	2	20	88	-0.06	7.37	-4.99	54.25	0	66.94	4.27
2021	2	21	80	1.38	9.1	-4	55.38	0	67	4.53
2021	2	22	125	2.2	10.08	-3.43	57.06	0	66.94	4.77
2021	2	23	110	1.54	9.12	-3.13	63.31	0	66.84	5.34
2021	2	24	94	1.13	8.69	-3.97	55.06	0	66.73	6.03
2021	2	25	112	0.34	10.16	-7.21	52.94	0	66.61	5.33
2021	2	26	112	1.25	10.16	-5.27	55.75	0.01	66.58	5.87
2021	2	27	81	0.73	8.61	-5.05	68.62	0.31	66.57	5.89
2021	2	28	78	0.8	9.17	-6.47	61.25	0	66.7	6.52
2021	3	1	73	0.19	7.52	-5.1	54.56	0.61	66.89	6
2021	3	2	78	0.1	7.94	-6.11	36.31	0.05	66.74	5.04
2021	3	3	87	0.84	7.28	-3.52	41.81	0	66.74	5.73
2021	3	4	107	-0.17	6.79	-4.94	54.25	0	66.74	6.5
2021	3	5	120	-0.82	5.99	-5.64	58.12	0.43	66.67	6.15
2021	3	6	47	-0.32	7.88	-6.62	57.69	0.48	66.69	5.09
2021	3	7	66	0.22	7.67	-4.49	60.56	0.26	66.87	5.91
2021	3	8	89	0.28	7.66	-4.59	65.75	0.57	67.01	6.63
2021	3	9	59	1.05	8.8	-5.06	61.81	11.06	67.01	5.74
2021	3	10	104	-0.46	6.11	-7.14	67.75	8.86	67.06	4.77
2021	3	11	97	-0.6	6.48	-7.83	69.38	1.87	67.15	4.31
2021	3	12	48	0.51	8.23	-7.13	54.44	0.24	67.36	4.73
2021	3	13	60	0.3	6.23	-4.35	61.25	1.5	67.17	4.47
2021	3	14	53	0.72	9.08	-6.95	60.69	0	66.87	4.3
2021	3	15	79	1.02	9.61	-7.38	54.88	0.55	66.91	5.11
2021	3	16	114	1.15	8.01	-4.25	57.75	1.33	66.93	5.08
2021	3	17	94	0.83	8.37	-6.51	63.44	0.29	66.92	5.62
2021	3	18	107	1.6	8.13	-3.1	66.12	1.46	66.98	5.02
2021	3	19	125	1.84	9.05	-4.27	58.75	1.23	67.02	5.44
2021	3	20	79	1.54	8.69	-4.45	63.75	0.31	66.83	4.94
2021	3	21	77	2.26	8.59	-3.08	69.06	0	66.84	4.06
2021	3	22	150	3.32	9.41	-1.28	66.81	0	67.13	5.34
2021	3	23	188	3.1	9.9	-3.21	58.56	0.01	67.25	5.13
2021	3	24	145	2.37	8.3	-2.02	60.56	0.09	67.09	6.33
2021	3	25	120	1.57	8	-3.66	55	0.02	66.86	5.98
2021	3	26	156	3.56	11.96	-3.58	44.31	0	66.87	4.95
2021	3	27	85	4.19	11.64	-1.38	44.31	0	66.97	5.73
2021	3	28	89	3.21	9.85	-2.3	63.88	0.01	66.88	5.52
2021	3	29	141	2.76	8.52	-1.87	79.75	0.25	66.7	5.45
2021	3	30	167	3.51	10.57	-2.63	63.75	0.17	66.41	6.64
2021	3	31	162	3.1	9.55	-2.35	66.69	7.44	66.33	6.09
2021	4	1	152	0.73	6.3	-4.22	54.69	6.68	66.39	5.43
2021	4	2	179	-0.25	6.22	-6.31	42.12	0.06	66.65	5.66
2021	4	3	128	-0.84	6.4	-8.99	37.69	0	66.78	5.56
2021	4	4	176	1	9.3	-7.57	34.06	0	66.78	3.09
2021	4	5	266	3.09	9.76	-2.1	30.25	0	67.09	5.16
2021	4	6	260	3.16	9.9	-3.38	46.69	0	67.11	5.48
2021	4	7	298	3.7	9.83	-2.31	56.88	0.01	67.21	6.88
2021	4	8	332	4.06	10.56	-1.45	50.38	0	67.07	6.05
2021	4	9	288	3.32	10.18	-3.69	40.81	0.04	67.1	6.34
2021	4	10	337	3.3	10.59	-4.42	35	0.09	67.16	5.52
2021	4	11	303	3.91	11.1	-3.23	31.31	0	67.23	5.7
2021	4	12	496	4.15	10.19	-1.38	38.19	0	67.24	4.98
2021	4	13	460	3.42	9.64	-0.63	57.69	0.12	67.14	4.62
2021	4	14	580	5.44	12.84	-1.14	44	1.24	67.13	5.77
2021	4	15	490	4.86	11.26	-0.06	59.06	0.49	67.09	4.64
2021	4	16	836	3.89	9.13	-0.13	70.69	7.93	67.03	4.52
2021	4	17	768	3.51	9.05	-1.49	69.19	5.88	67.14	5.97
2021	4	18	1015	2.39	7.77	-1.81	73	5.6	67.02	5.18
2021	4	19	1227	2.73	10.19	-5.17	67.06	0.81	66.77	5.69
2021	4	20	1667	4.76	11.98	-3.01	53.38	0.01	66.92	5.14
2021	4	21	2220	3.47	5.76	0.3	71.88	2.18	67.16	6.62
2021	4	22	2365	2.04	6.48	-1.54	82.69	4.85	67.03	6.77
2021	4	23	2449	3.24	11.33	-4.99	68.12	0.16	67.01	5.54
2021	4	24	2486	3.25	9.02	-3.03	68.56	0.01	67.08	6.45
2021	4	25	3032	4.79	11.49	-2.57	47.62	0	67.15	5.33
2021	4	26	3442	5.8	13.38	-2.38	38.94	0	67.07	5.14
2021	4	27	4364	6.71	13.23	0.66	51.75	0	67.17	5.61
2021	4	28	4774	6.23	10.84	2.62	64.19	0.05	67.31	4.49
2021	4	29	4831	5.61	10.58	1.68	73.25	1.52	67.29	5.23
2021	4	30	5657	5.69	10.9	1.39	76.38	3.11	67.16	5.39
2021	5	1	5706	5.83	10.1	2.69	77.31	2.76	67.09	4.4
2021	5	2	7137	6.27	11.53	2.11	75.44	2.39	67.12	4.96
2021	5	3	7388	5.94	11.13	1.15	76.31	1.14	66.98	4.92
2021	5	4	7587	5.34	9.59	2.47	82.19	3.45	66.93	5.62
2021	5	5	8605	5.15	8.69	2.38	88.25	8.08	66.9	5.75
2021	5	6	8970	5.05	9.15	2.44	88.25	10.3	66.99	5.85
2021	5	7	9023	5.76	10.18	2.28	84.38	3.25	67.16	6.02
2021	5	8	8287	5.74	10.19	2.33	79.56	0.13	67.06	5.64
2021	5	9	8777	5.31	9.65	2.08	83.56	1.45	66.91	5.97
2021	5	10	9127	5.91	10.86	2.91	82.81	4.36	66.8	6.39
2021	5	11	9317	5.37	9.05	2.65	86.44	4.14	66.78	4.62
2021	5	12	9238	4.64	8.01	2.04	87.19	6.31	66.64	6.17
2021	5	13	8842	4.73	9.35	0.91	85.06	7.44	66.64	5.83
2021	5	14	8467	4.94	9.36	1.08	85.5	0.52	66.59	5.42
2021	5	15	8046	6.62	11.82	1.61	78.56	1.04	66.87	5.86
2021	5	16	7316	7.64	13.37	1.76	73.06	1.25	67.07	5.79
2021	5	17	9198	8.5	14.79	2.2	66.5	0.71	67.16	5.8
2021	5	18	8136	7.5	11.2	3.8	72.44	1.29	67.09	3.66
2021	5	19	8064	8.11	12.77	4.03	82.12	2.55	66.98	5.71
2021	5	20	8227	8.1	12.48	3.8	86.75	12.74	66.94	6.88
2021	5	21	8407	8.87	14.78	4	77.69	1.5	66.97	5.91
2021	5	22	8591	8.76	14.58	2.7	67.25	0.23	66.9	5.27
2021	5	23	7598	9.29	15.21	2.73	73.94	0.13	66.97	5.38
2021	5	24	7220	8.8	15.07	2.38	64.5	0.25	67.01	5.15
2021	5	25	8387	8.78	14.53	2.94	65.12	0.53	66.91	5.12
2021	5	26	6677	9.86	15.15	4.06	72.31	2.66	66.73	5.36
2021	5	27	6731	10.45	14.63	6.92	84	58.34	66.79	4.88
2021	5	28	6855	9.58	13.03	7.45	92.25	25.27	66.98	4.97
2021	5	29	4311	8.7	11.75	6.39	89.19	48.94	67.06	3.17
2021	5	30	3702	9.64	13.66	6.07	91.62	2.97	66.93	5.77
2021	5	31	4178	10.02	14.56	5.4	84.81	5.02	66.73	5.13
2021	6	1	5285	9.49	13.44	6.43	89.44	3.22	66.86	5.5
2021	6	2	4524	8.68	12.88	5.19	84.25	0.16	66.94	5.28
2021	6	3	5825	8.99	13.72	4.01	78.06	0	67.09	5.01
2021	6	4	4624	10.01	14.08	5.87	86.12	7.77	67.09	5.16
2021	6	5	3540	10.31	13.81	7.15	87.81	16.02	67.05	4.74
2021	6	6	3024	10.54	13.78	6.93	88.94	15.86	66.96	5.12
2021	6	7	3370	10.91	14.71	7.98	88.44	7.91	66.83	4.86
2021	6	8	3870	10.77	14.17	7.34	86.31	2.36	66.71	3.41
2021	6	9	3449	11.93	17.1	6.6	78.94	9.21	66.67	4.07
2021	6	10	2874	10.94	15	7.36	89.06	18.15	66.67	5.77
2021	6	11	2709	10.22	13.58	6.68	89.06	8.98	66.64	5.38
2021	6	12	2382	10.23	14.4	6.46	85.19	34.74	66.74	4.88
2021	6	13	1694	10.33	13.48	7.26	86.19	14.5	66.77	4.35
2021	6	14	2049	10.73	13.72	7.91	90.5	19.31	66.66	4.88
2021	6	15	1681	10.34	12.38	8.11	95.44	89.59	66.5	4.24
2021	6	16	2014	11.08	13.47	9	93.94	18.69	66.64	4.43
2021	6	17	1768	11.33	14.42	8.51	93.5	2.79	66.78	6.26
2021	6	18	1963	11.26	13.97	8.4	89	7.13	66.81	6.02
2021	6	19	1688	10.92	14.06	7.97	92.75	13.86	66.79	6.43
2021	6	20	1421	10.78	13.5	7.88	90.94	10.98	66.78	4.93
2021	6	21	1584	11.61	15.18	8.24	90.56	1.79	66.79	5.05
2021	6	22	3703	11.73	14.49	9.25	93.25	8.36	66.9	5.02
2021	6	23	1511	10.84	13.06	8.9	84.56	20.25	67.01	3.66
2021	6	24	1577	10.38	12.55	7.97	87.19	19.81	66.89	2.99
2021	6	25	1721	10.76	13.84	8.16	87.06	22.65	66.83	3.97
2021	6	26	1174	10.94	13.74	8.16	90.31	6.94	66.9	4.17
2021	6	27	1353	10.83	13.69	8.69	91.94	4.48	67.09	4.12
2021	6	28	1509	12.12	15.8	7.8	89.38	35.07	66.97	5.32
2021	6	29	1728	13.14	16.24	10.06	93.56	9.68	66.71	4.49
2021	6	30	1889	13.02	16.26	10.62	94	24.1	66.59	5.38
2021	7	1	1857	12.47	15.01	9.67	94.94	23.55	66.54	5.35
2021	7	2	1391	12.4	14.93	10.3	94.06	21.33	66.63	4.75
2021	7	3	1527	12.82	15.76	9.45	90.75	53.1	66.75	4.74
2021	7	4	1042	12.19	14.67	9.5	93.69	62.16	66.89	4.67
2021	7	5	1745	12.41	15.38	9.54	94.25	25.11	66.95	4.87
2021	7	6	1718	13.42	16.62	10.48	92.38	5.3	66.8	4.42
2021	7	7	2077	12.31	14.79	9.8	95	5.4	66.8	5.14
2021	7	8	1218	11.65	14.6	9.02	91.5	28.44	66.98	4.77
2021	7	9	1479	11.67	14.06	9.05	88.12	4.15	66.92	4.26
2021	7	10	1353	11.92	15.08	8.7	93.56	9.07	66.89	4.81
2021	7	11	1237	10.96	13.54	8.26	92	2.68	67.05	4.3
2021	7	12	1690	11.33	13.38	9.31	95.56	11.58	67.12	5.29
2021	7	13	1639	11.87	15.05	8.61	93.5	6.65	67.07	5.75
2021	7	14	2010	11.58	13.63	8.91	96.12	7.93	67	3.95
2021	7	15	1782	11.55	15.08	8.54	89.75	2.38	67.04	5.08
2021	7	16	2006	11.94	15.06	9.75	95.19	15.4	67.04	3.89
2021	7	17	1310	12.4	15.76	10.36	94.81	38.27	66.88	4.59
2021	7	18	1223	12.51	15.12	10.05	95.5	6.81	66.78	5.14
2021	7	19	1642	12.15	14.28	10.26	96.44	16.25	66.7	5.3
2021	7	20	2202	11.34	13.03	9.94	97.62	12.01	66.69	4.47
2021	7	21	1918	11.23	13.55	9.26	93.94	23.55	66.66	3.63
2021	7	22	1855	11.87	14.12	9.41	95.56	31.97	66.63	4.54
2021	7	23	1982	12.03	14.7	9.5	92.12	10.72	66.76	4.77
2021	7	24	2309	12.9	16.87	8.93	86.88	5.15	66.78	4.7
2021	7	25	1539	13.44	16.4	11.13	94.88	9.47	66.74	4.56
2021	7	26	2391	12.72	16.08	10.4	94	12.79	66.58	5.17
2021	7	27	2726	12.58	15.75	10.43	93.25	2.99	66.49	4.62
2021	7	28	2634	12.79	16.16	9.55	90.62	23.06	66.53	5.33
2021	7	29	2335	11.67	15.09	8.13	88.81	11.85	66.6	4.61
2021	7	30	2467	12.15	15.25	9.58	90.19	13.28	66.67	4.42
2021	7	31	2280	12	14.91	8.09	87.31	4.47	66.76	4.62
2021	8	1	1981	12.62	15.8	9.62	94.25	0.73	66.68	6.09
2021	8	2	2279	12.57	15.76	9.17	91.88	5.09	66.79	5.07
2021	8	3	2448	12.68	15.88	9.92	93	12.08	66.85	5.65
2021	8	4	2975	11.57	14.64	9.7	93.31	9	66.83	4.47
2021	8	5	3007	11	14	9.15	91.12	4.73	66.81	4.89
2021	8	6	2430	11.52	15.35	8.44	85	2.02	66.82	5.19
2021	8	7	2231	11.33	15.1	8.46	90.25	7.36	66.91	5.43
2021	8	8	2137	11.58	14.76	8.15	87.5	14.97	67.04	5.19
2021	8	9	2609	12.3	15.37	9.33	93.88	18.18	67	5.82
2021	8	10	3194	12.76	15.69	9.62	92.69	0.88	66.82	5.09
2021	8	11	2616	12.77	15.8	11	93.38	1.42	66.88	5.38
2021	8	12	2473	12.53	15.83	10.1	86.06	9.55	66.96	4.47
2021	8	13	2763	12.37	15.44	9.93	93	24.84	66.81	5.12
2021	8	14	1947	12.16	15.19	10.18	95.56	21.13	66.68	5.28
2021	8	15	1793	11.8	13.68	10.04	97.56	43.44	66.82	5.42
2021	8	16	2566	11.96	14.71	9.72	95.62	16.82	67.03	3.71
2021	8	17	2456	12.71	15.58	10.13	94.38	30.45	67.01	5.34
2021	8	18	2613	11.83	14.87	9.15	95.56	19.11	66.89	5.03
2021	8	19	2321	11.56	14.78	8.7	93.25	19.68	66.91	5.41
2021	8	20	2079	11.15	13.57	9.37	96.19	5.15	67.08	5.45
2021	8	21	1424	11.26	14.41	8.9	94.38	9.32	67.19	4.73
2021	8	22	1702	11.98	15.5	8.57	94.06	52.75	66.96	4.44
2021	8	23	1548	10.38	11.75	9.26	99.44	63.43	66.84	5.65
2021	8	24	2020	10.85	13.84	8.36	95.62	86.84	66.87	3.27
2021	8	25	1862	11.79	14.7	9.15	94.56	8.75	66.63	3.91
2021	8	26	2052	12.62	15.58	10.58	96.56	24.25	66.55	4.9
2021	8	27	1577	10.65	12.13	8.4	96.88	36.76	66.84	4.02
2021	8	28	1516	9.93	12.61	7.41	93.44	10.98	66.86	4.45
2021	8	29	1214	9.94	12.23	7.78	96.38	35.3	66.92	4.9
2021	8	30	1902	9.07	10.52	7.15	94.88	26.31	67.12	2.68
2021	8	31	1523	10.41	13.02	7.79	94.69	11.32	67.19	5.42
2021	9	1	1648	11.06	13.69	8.49	95.19	21.31	67.17	4.92
2021	9	2	1619	11.63	14.93	8.87	93.94	82.87	67.02	5.12
2021	9	3	1357	11.33	14.26	9.24	94.69	10.64	66.91	3.57
2021	9	4	1024	11.41	13.73	9.42	96.31	10.87	66.9	4.41
2021	9	5	976	12.43	15.62	9.81	94.5	12.06	66.95	4.05
2021	9	6	1488	11.34	13.46	9.4	96.06	22.17	67.09	3.59
2021	9	7	1423	9.8	12.21	8.03	96.62	10.06	67.25	4.87
2021	9	8	1347	9.73	11.73	7.76	96.31	5.22	67.11	2.95
2021	9	9	1058	9.99	12.76	7.67	95.44	0.92	67.03	4.71
2021	9	10	961	9.76	13.8	6.41	90	0.4	67.12	4.4
2021	9	11	777	10.04	13.59	7.03	87.25	0.73	67.1	4.87
2021	9	12	838	10.23	13.51	7.3	90.69	1.37	66.96	4.38
2021	9	13	1149	9.88	13.51	8.11	83.12	2.08	66.99	4.55
2021	9	14	1180	10.35	14.05	7.64	81.31	0.72	67.11	3.88
2021	9	15	1332	9.43	12.44	7.53	88.94	3.14	67.22	4.1
2021	9	16	1165	8.76	11.23	6.94	89.81	6.03	67.07	3.68
2021	9	17	1086	9.68	13.16	6.66	89.81	7.07	66.94	4.51
2021	9	18	835	11.42	16.26	6.49	84.69	0.09	66.99	2.7
2021	9	19	656	11.98	16.3	7.76	85.88	6.15	67.17	3.7
2021	9	20	975	11.65	14.51	9.18	92.5	30.97	67.12	4.41
2021	9	21	1036	9.77	12.68	6.71	94.88	13.83	67.01	4.32
2021	9	22	1251	8.69	10.73	6.52	96.19	19.94	66.98	5.02
2021	9	23	941	9.14	12.17	6.04	83.12	1.2	67.11	3.98
2021	9	24	1103	10.46	13.46	7.96	93.38	0.11	67.18	4.7
2021	9	25	790	9.98	12.92	7.21	93.56	0.91	67.1	5.43
2021	9	26	730	9.95	12.75	6.77	91	3.25	67.11	4.73
2021	9	27	975	9.76	13.55	5.91	90.12	5.32	67.15	4.1
2021	9	28	904	9.39	12.11	7.51	89.81	5.14	67.26	3.2
2021	9	29	892	10.13	13.86	7.18	81.31	6.88	67.23	4.4
2021	9	30	898	9.39	12.15	6.49	92	2.91	67.25	3.93
2021	10	1	898	9.44	13.15	6.01	90.88	2.97	67.25	4.37
2021	10	2	659	8.81	11.18	7.16	94.38	1.28	67.12	4.66
2021	10	3	574	9.83	13.17	6.36	87.56	3.91	66.93	5.26
2021	10	4	812	10.52	13.97	8	94.12	12.22	66.94	5.56
2021	10	5	762	9.92	13.39	7.08	91.25	24.43	67.14	4.1
2021	10	6	849	9.62	13.96	4.51	87.94	4.57	67.08	3.88
2021	10	7	667	10.4	14.97	5.81	87.19	18.23	66.95	4.26
2021	10	8	715	10.12	14.33	5.6	89.94	21	66.9	4.39
2021	10	9	636	9.71	13.51	5.73	89.88	7.53	66.95	4.25
2021	10	10	565	8.69	12.94	4.87	86.12	0.56	67.06	3.99
2021	10	11	663	8.71	13.01	5.41	71.56	0.06	67.1	4.23
2021	10	12	691	8.98	13.48	5.82	73.94	0	67.16	3.8
2021	10	13	326	8.79	13.43	5.39	57.88	0	67.16	3.68
2021	10	14	398	8.65	13.3	4.95	59.75	0	67.17	3.9
2021	10	15	240	9.29	14.07	5.23	75.69	0	67.06	4
2021	10	16	136	8.9	13.23	5.12	79.44	1.23	67.17	3.62
2021	10	17	385	8.35	10.67	6.84	92.38	3.45	67.23	4.61
2021	10	18	523	7.31	9.5	5.29	92.12	37.79	67.15	4.07
2021	10	19	957	7.6	10.68	4.76	93.19	29.79	67.16	3.31
2021	10	20	535	7.54	11.48	1.62	90.69	20.22	67.21	2.86
2021	10	21	470	4.75	11.51	-4.13	81.12	18.76	67.01	4.27
2021	10	22	574	6.68	11.45	0.79	88.06	9.02	67.03	3.34
2021	10	23	438	5.66	10.01	0.75	93.75	7.28	67.24	3.48
2021	10	24	522	5.46	8.86	2.33	90.56	9.43	67.32	3.49
2021	10	25	673	3.52	7.88	-0.26	79.94	0.13	67.13	3.41
2021	10	26	569	3.47	7.82	0.71	81	0.03	67.07	3.95
2021	10	27	582	2.38	7.2	-1.52	79.62	0	67.15	4.01
2021	10	28	527	2.59	8.98	-3.95	73.5	0	67.2	3.14
2021	10	29	490	3.34	8.89	-1.99	75.25	0	67.3	4.02
2021	10	30	297	3.68	8.65	-0.84	85.56	0	67.18	4.34
2021	10	31	376	3.56	7.87	0.47	90.69	0	66.99	4.34
2021	11	1	441	2.24	7.48	-2.23	82.62	0	67.03	4.6
2021	11	2	422	1.81	6.6	-2.72	84.44	0	67.15	4.43
2021	11	3	395	0.77	6.01	-3.03	68.12	0	67.08	4.43
2021	11	4	287	0.29	6.19	-5.06	67.5	0	66.99	3.98
2021	11	5	174	1.42	6.87	-2.27	67.69	0	66.94	4.2
2021	11	6	128	2.22	8.32	-3.4	62.25	0	66.79	3.73
2021	11	7	141	3.51	8.75	0.46	60.56	0	66.89	4.2
2021	11	8	371	3.44	8.8	0.44	58.06	0	67.01	3.69
2021	11	9	443	3.27	9.32	-1.95	66.31	0	67.07	3.59
2021	11	10	387	3.9	9.58	-0.65	73	0	67.04	3.79
2021	11	11	301	3.76	9.44	-0.72	73.25	0	67.01	4.15
2021	11	12	355	4.25	9.56	0.64	63.44	0	67.03	3.95
2021	11	13	260	4.22	9.78	0.28	64.44	0.22	66.96	3.71
2021	11	14	291	4.08	9.77	0.49	60.06	0	66.91	3.77
2021	11	15	367	1.77	7.06	-1.99	74.75	0.13	66.76	4.88
2021	11	16	339	2.21	7.93	-2.22	59.5	0	66.81	3.85
2021	11	17	363	4.42	10.75	-0.25	54.06	0	67.07	3.18
2021	11	18	272	5.41	9.55	3.24	57.75	0	67.08	3.71
2021	11	19	271	4.94	8.52	2.8	70.81	0	66.94	4.2
2021	11	20	209	4.65	9.54	1.75	65.5	0	66.92	4.3
2021	11	21	232	3.56	9.14	0.02	70.5	0	66.9	4.59
2021	11	22	367	2.9	8.23	-0.56	53.12	0	66.7	4.26
2021	11	23	313	1.45	7.87	-3.56	57.62	0	66.64	3.89
2021	11	24	305	1.91	6.84	-1.88	65.06	0	66.78	4.21
2021	11	25	281	0.35	5.51	-3.37	86.38	0	66.76	4.1
2021	11	26	242	0.47	5.03	-2.43	76.94	0	66.78	3.93
2021	11	27	197	0.23	5.67	-4.09	77.25	0	66.88	4.29
2021	11	28	154	1.55	6.84	-1.6	64.38	0	67.05	3.94
2021	11	29	243	2.01	7.73	-1.95	60	0	67.05	3.49
2021	11	30	245	2.76	9.86	-1.91	49.25	0	67.13	3.82
2021	12	1	285	4.44	9.01	1.87	48.12	0.02	67.23	2.94
2021	12	2	298	5.04	9.15	3.17	65.25	0.98	67.27	4.27
2021	12	3	223	2.94	6.13	0.4	84.75	4.91	67.29	4.15
2021	12	4	220	3.23	8.75	0.01	69.06	0	67.22	4
2021	12	5	200	2.37	7.2	-0.79	64.06	0.02	67.24	4.22
2021	12	6	238	0	4.47	-3.13	76.38	1.75	67.03	6.34
2021	12	7	272	-1.36	4.23	-5.88	60.81	0.89	66.96	3.66
2021	12	8	255	0.75	6.05	-2.52	52.62	0	67.15	3.79
2021	12	9	197	-0.6	4.23	-3.26	49.81	0	67.19	4.02
2021	12	10	232	-1.96	3.64	-5.67	59.44	0	66.95	3.68
2021	12	11	194	-2.64	5.08	-10.15	61.12	0	66.92	5.09
2021	12	12	242	-0.46	4.98	-4.08	55.69	0	67.02	3.67
2021	12	13	313	0.12	4.97	-2.82	49.19	0	66.98	4.39
2021	12	14	229	-0.54	4.35	-4.04	44.88	0	66.96	4.79
2021	12	15	252	-1.81	3.37	-4.74	41.94	0	66.89	4.52
2021	12	16	160	-1.53	4.11	-4.99	37.5	0	66.96	4.91
2021	12	17	269	-1.9	2.66	-4.45	32.75	0	66.97	4.51
2021	12	18	158	-3.81	0.87	-7.31	62.56	0	66.8	5.09
2021	12	19	133	-4.95	1.26	-10.29	47.75	0	66.62	2.87
2021	12	20	218	-4.22	3.67	-11.81	54.56	0	66.72	4.77
2021	12	21	252	-2.13	2.61	-5.49	56.06	0	66.72	4.37
2021	12	22	217	-3.71	2.01	-9	67.19	0	66.45	3.35
2021	12	23	241	-3.12	2.73	-7.28	64.06	0	66.49	4.23
2021	12	24	237	-3.41	1.37	-5.9	78.56	0	66.49	4.36
2021	12	25	157	-4.04	0.04	-7.3	86.38	0	66.49	3.39
2021	12	26	213	-3.62	0.67	-6.48	90.62	0	66.68	4.68
2021	12	27	251	-3.76	0.18	-6.95	89.38	0.04	66.77	4.61
2021	12	28	241	-4.28	0.57	-6.36	84.25	2.25	66.78	4.43
2021	12	29	209	-4.49	-1.31	-6.62	96.25	22.45	66.66	7.03
2021	12	30	235	-6.87	-3.38	-10.6	93.56	6.68	66.89	3.58
2021	12	31	224	-8.39	-0.2	-17.86	72.88	0.05	66.94	4.3
2022	1	1	342	-6.6	1.03	-13.95	73.88	0	66.95	4.16
2022	1	2	213	-6.29	1.78	-13.89	68.25	0	66.85	4.59
2022	1	3	291	-4.69	2.78	-10.69	59.44	0	66.7	2.84
2022	1	4	355	-3.88	4.45	-11.59	67.38	0	66.82	4.25
2022	1	5	370	-3.3	3.15	-8.32	78.06	0.16	66.86	4.17
2022	1	6	478	-2.09	2.69	-5.31	90.94	0.72	66.83	3.09
2022	1	7	572	-1.04	3.4	-3.85	80.56	0.13	66.96	3.61
2022	1	8	696	-1.46	3.16	-4.1	79.88	0.11	67.01	4.52
2022	1	9	841	-3.19	1.3	-8.27	74	0.02	66.84	3.53
2022	1	10	1357	-2.67	1.7	-5.78	73.38	0.01	66.85	4.3
2022	1	11	1981	-4.67	0.56	-9.34	68.31	0	66.83	4.23
2022	1	12	2448	-5.7	-1.04	-8.62	71.62	1.01	66.6	3.72
2022	1	13	2922	-5.96	0.65	-11.74	80.38	0.91	66.51	4.45
2022	1	14	4204	-4.58	1.04	-7.71	56.19	0.05	66.65	4.45
2022	1	15	3703	-6.59	0.84	-12.99	68.25	0	66.59	3.99
2022	1	16	4534	-6.21	3.83	-14.39	57	0	66.74	7.41
2022	1	17	5747	-3.71	3.53	-9.58	63.5	0	66.89	3.28
2022	1	18	8730	-2.91	1.78	-6.54	75.25	0	66.66	4.22
2022	1	19	9502	-4.19	3.06	-10.54	77.25	0	66.34	3.74
2022	1	20	10052	-4.2	-1.28	-6.17	95.12	0.07	66.11	4.34
2022	1	21	8815	-4.92	-0.59	-8.02	90.75	0.28	66.11	4.38
2022	1	22	8212	-5.5	0.04	-8.75	89.94	0.07	66.15	4.81
2022	1	23	5598	-4.42	0.4	-7.67	88.44	0.31	66.2	5.45
2022	1	24	8054	-5.83	-2.4	-8.27	94.25	0.83	66.23	5.36
2022	1	25	9432	-6.23	-1.7	-8.98	91.19	0.11	66.28	4.58
2022	1	26	5571	-7.13	-2.38	-10.22	79.81	0.14	66.18	4.91
2022	1	27	5816	-6.74	-2.42	-9.44	90.75	0	66.08	4.78
2022	1	28	4807	-6.25	1.21	-13.27	69.19	0	66.11	4.4
2022	1	29	3318	-2.97	4.51	-7.8	56.12	0	66.38	4.55

## Sheet: Pakistan
Time Series COVID-19 Data of Pakistan along with meteorological variables from February 24, 2020 to January 29, 2022
YEAR	Month	Day	Cases	T2M	T2M_MAX	T2M_MIN	RH2M	PRECTOTCORR	PS	WS10M_MAX
2020	2	25	2	13.3	22.55	5.23	45.19	0	86.31	6.23
2020	2	26	0	15.33	25.84	6.1	44.06	0	86.32	5.37
2020	2	27	0	17.01	25.12	11.48	41.88	0.03	86.18	7.28
2020	2	28	2	12.61	17.51	7.73	68.06	74.13	86.06	4
2020	2	29	0	11.39	18.71	5.32	67.69	0.84	86.07	3.81
2020	3	1	0	11.46	19.98	3.68	67.94	0	86.28	4.02
2020	3	2	1	13.01	21.31	5.3	59.88	0	86.24	3.65
2020	3	3	0	12.59	20.83	4.65	57.31	0.75	86.08	6.05
2020	3	4	0	11.08	16.8	6.51	67.75	13.26	85.85	6.18
2020	3	5	1	6.58	11.58	3.48	79.88	61.96	85.7	6.48
2020	3	6	0	9.19	15.55	3.9	70.69	31.76	85.61	6.24
2020	3	7	0	7.83	16.12	0.15	58.06	0	85.94	7.95
2020	3	8	0	8.01	16.88	-1.62	48.88	0	86.27	5.34
2020	3	9	10	9.07	16.99	2.09	67.31	0	86.24	5.4
2020	3	10	3	7.73	11.98	4.73	79.12	7.08	85.95	3.05
2020	3	11	1	4.7	8.73	1.65	87.38	61.27	85.6	6.09
2020	3	12	8	5.08	9.51	-0.38	74.19	2.7	85.66	4.23
2020	3	13	3	8.16	16.08	-0.07	69.75	0.02	86.24	5.23
2020	3	14	22	9.67	18.73	1.1	61.31	0	86.34	6.71
2020	3	15	83	10.42	18.26	3.15	69.19	0	86.5	3.95
2020	3	16	100	12.34	19.62	6.13	66.94	0	86.47	3.83
2020	3	17	63	11.85	16.19	6.68	69.81	3.89	86.58	6.31
2020	3	18	155	13.48	21.78	5.43	65.94	0	86.47	4.36
2020	3	19	47	14.39	22.58	6.63	62.88	0	86.15	5.29
2020	3	20	229	13.43	17.93	10.13	75.12	20.64	86.04	3.45
2020	3	21	46	14.15	21.48	8.05	68.75	1.65	86.1	6
2020	3	22	99	12.67	20.19	6.1	71.06	12.82	86.31	4.39
2020	3	23	97	13.89	18.23	11.06	87.06	16.12	86.1	6.87
2020	3	24	91	14.04	19.56	10.3	74.25	2.29	85.97	5.85
2020	3	25	138	13.55	18.37	9.44	79.44	30.06	86.06	6.74
2020	3	26	172	11.81	15.49	8.87	82.44	92.93	86.24	5.05
2020	3	27	122	10.79	16.28	7.42	82.38	34.5	86.1	4.67
2020	3	28	102	11.55	18.51	4.4	69.38	0.01	86.27	5.38
2020	3	29	120	12.54	19.54	5.23	68.25	0	86.32	4.1
2020	3	30	221	13.23	17.94	9.44	82.31	10.36	86.24	7.4
2020	3	31	180	13.42	18.04	9.18	79	21.66	86.04	6.13
2020	4	1	303	12.13	18.8	5.75	70.44	0.31	86.25	7.03
2020	4	2	265	12.2	20.73	2.83	53.19	0	86.23	6.52
2020	4	3	132	13.81	22.12	5.83	64.19	0	86.29	5.13
2020	4	4	339	14.82	22.49	7.36	67.31	17.91	86.3	4.73
2020	4	5	609	14.86	21.82	8.12	65	1.88	86.26	7.02
2020	4	6	269	14.57	21.22	8.31	68.62	0.09	86.26	7.48
2020	4	7	228	13.55	20.62	5.48	63.25	0.03	86.12	6.59
2020	4	8	226	14.67	22.68	6.44	65.94	0	86.2	4.7
2020	4	9	206	14.77	22.62	10.05	72	0	86.19	5.36
2020	4	10	316	16.67	24.71	8.63	67.56	0	86.34	7.97
2020	4	11	219	18.72	25.72	10.76	69.31	0	86.57	5.23
2020	4	12	266	20.45	26.95	13.32	65.5	0.06	86.41	4.92
2020	4	13	341	19.42	25.51	15.21	68.56	0.16	86.17	3.29
2020	4	14	546	17.39	25.26	12.18	67.94	0.1	86.09	6.19
2020	4	15	536	16.69	24.59	10.5	65.62	0	86.24	8.05
2020	4	16	106	15.78	23.66	7.76	63.81	0.94	86.12	5.46
2020	4	17	613	16.41	21.03	12.08	73.5	6.83	85.84	6.05
2020	4	18	710	15.53	22.1	8.32	71.12	0.28	86.02	4.71
2020	4	19	70	15.9	23.58	8.05	66	0	86.07	5.3
2020	4	20	1147	16.53	22.17	9.47	69.81	17.47	86.04	4.07
2020	4	21	511	17.18	24.38	9.52	65.31	0.96	86.18	4.91
2020	4	22	1079	18.51	26.66	10.83	65.62	1.36	85.96	5.45
2020	4	23	785	18.9	24.58	12.41	68.31	0.23	85.91	4.7
2020	4	24	783	19.24	24.65	12.49	69.5	7.38	85.86	4.09
2020	4	25	605	19.65	25.8	12.16	65.56	0.15	85.87	4.64
2020	4	26	587	20.88	28.95	11.41	57.44	0	86.01	4.74
2020	4	27	697	20.92	29.65	12.38	62.38	0.03	86.12	4.95
2020	4	28	913	21.05	26.94	15.53	69.81	0.88	86.29	5.34
2020	4	29	1292	20.13	24.27	16.18	69.25	2.79	86.24	6.89
2020	4	30	1297	21.25	28.76	14.27	66	0	86.23	4.98
2020	5	1	989	22.1	29.94	15.98	61.5	0	86.06	4.73
2020	5	2	981	21.38	28.56	15.05	62.75	0.51	85.86	5.08
2020	5	3	857	20.36	27.18	12.7	59.88	3.79	85.97	4.58
2020	5	4	1108	19.87	27.29	11.52	59.06	0.01	86.1	5.23
2020	5	5	2024	20.16	28.72	12.45	57.25	0	86.1	6.12
2020	5	6	571	20.45	28.87	11.56	51.38	0	85.95	6.69
2020	5	7	1791	20.64	28.8	12.19	59.62	0	86.01	5.17
2020	5	8	2301	22.53	30.7	14.93	55.69	0	85.95	6.84
2020	5	9	1598	23.53	31.48	17.26	54.5	0	85.96	5.58
2020	5	10	1747	22.68	30.92	14.07	54.69	0	86.02	4.86
2020	5	11	2255	24.01	31.45	17.69	57.06	0.02	85.98	6.61
2020	5	12	962	20.37	25.37	14.65	77.31	15.61	86.08	3.64
2020	5	13	490	20.91	26.21	16.08	75.56	5.55	85.91	5.84
2020	5	14	3011	20.01	25.46	15.25	72.62	7.93	85.92	6.66
2020	5	15	0	19.36	27.32	11.33	58.06	0.61	86.02	4.66
2020	5	16	1352	18.69	27.53	9.73	48.94	0	85.92	5.77
2020	5	17	1974	18.83	28.12	9.32	46.44	0	85.78	5.68
2020	5	18	1841	19.48	28.65	10	49.44	0	85.72	5.73
2020	5	19	1932	20.98	29.29	11.3	48.25	0	85.76	5.18
2020	5	20	2193	21.47	30.5	11.69	48.25	0	85.73	4.25
2020	5	21	2603	22.43	32.08	13.54	48.75	0	85.7	8.06
2020	5	22	1743	23.56	32.13	15.65	51.44	0	85.65	7.94
2020	5	23	2164	24.51	31.97	16.07	47.56	0	85.81	5.59
2020	5	24	1748	25.46	33.25	17.1	45.69	0	85.94	3.69
2020	5	25	1356	25.12	34.62	15.66	41.5	0	85.86	6.26
2020	5	26	1446	25.4	35.45	15.01	38.56	0	85.73	5.95
2020	5	27	2076	25.7	35.15	15.31	39.25	0	85.53	5.75
2020	5	28	2801	25.23	33.3	17.81	46.44	0	85.4	8.02
2020	5	29	2429	22.48	30.65	16.4	58.75	32.6	85.64	6.86
2020	5	30	3039	21.69	27.33	16.3	66.25	86.38	85.75	3.27
2020	5	31	2964	21.22	25.41	17.32	73	10.03	85.89	5.39
2020	6	1	3938	21.26	26.73	15.87	75.06	5.46	85.92	5.59
2020	6	2	4065	21.25	26.39	16.65	79.06	88.41	85.81	5.77
2020	6	3	4801	21.44	25.61	17.58	79.25	43.33	85.71	5.05
2020	6	4	3985	21.85	26.87	17.87	74.38	0.11	85.69	3.17
2020	6	5	4734	23.01	29.14	17	71.25	14.9	85.62	4.28
2020	6	6	4960	22.68	29.38	15.38	67	0.01	85.57	6.91
2020	6	7	4728	23.78	29.19	18.39	69.5	24.37	85.61	3.7
2020	6	8	4646	23.92	29.88	18.4	73.12	4.47	85.6	4.67
2020	6	9	5385	24.33	31.98	17.57	65.75	0	85.62	4.95
2020	6	10	5834	24.01	31.9	16.37	56.12	0	85.62	3.97
2020	6	11	6397	23.68	31.35	15.05	54.62	0	85.5	4.01
2020	6	12	0	23.94	31.03	16.99	50.94	0.01	85.42	3.48
2020	6	13	6472	23.81	30.15	17.06	52.12	0.3	85.49	3.99
2020	6	14	12073	24.64	31.86	17.73	58.19	0	85.65	4.88
2020	6	15	4443	24.78	33.83	13.85	47.38	0	85.49	6.41
2020	6	16	5839	25.99	33.83	15.34	42.5	0	85.33	5.49
2020	6	17	5358	26.44	34.73	17.15	46	0	85.19	3.24
2020	6	18	4944	26.2	33.44	19.41	57.81	0	85.24	5.26
2020	6	19	6604	26.05	33.29	18.08	51.75	0	85.35	3.3
2020	6	20	4951	25.67	32.27	20.16	61.12	0	85.55	4.15
2020	6	21	4471	25.79	32.77	19.73	66.06	0	85.48	5.24
2020	6	22	3946	26.26	33.92	18.48	59.81	0	85.43	3.32
2020	6	23	3892	26.62	33.48	20.3	63.75	0	85.6	4.73
2020	6	24	4044	26.08	32.17	20.3	64.5	0.01	85.64	4.52
2020	6	25	2775	26.05	32.66	20.17	64	0.2	85.48	5.82
2020	6	26	3138	27.11	33.97	20.84	62.69	0.17	85.38	4.4
2020	6	27	4072	26.78	34.18	19.77	60.5	0	85.41	4.98
2020	6	28	3557	27.46	36.17	20.16	56.69	0	85.26	5.02
2020	6	29	2825	25.9	34.2	18.11	63.69	7.88	85.42	7.26
2020	6	30	4133	25.55	30.49	21.58	73.88	24.56	85.62	5.02
2020	7	1	4339	27.2	35.06	20.85	61.62	0.11	85.55	3.48
2020	7	2	4087	27.71	36.75	19.72	51.69	0	85.37	3.81
2020	7	3	0	27.87	37.19	19.53	49.5	0	85.27	4.05
2020	7	4	3387	27.42	34.82	20.33	53.06	0.02	85.09	8.42
2020	7	5	6535	25.3	30.55	20.14	64	1.2	85.13	6.6
2020	7	6	2691	24.73	29.81	20.59	67.75	18.39	85.31	2.16
2020	7	7	2980	25.59	31.05	20.61	63	0.77	85.53	3.77
2020	7	8	3359	26.46	32.46	20.91	61.62	0	85.65	4.19
2020	7	9	2751	27	35.34	20.68	62.75	0	85.34	5.2
2020	7	10	2752	26.39	34.28	19.88	59.38	0	85.2	6.51
2020	7	11	2521	26.62	33.92	19.82	57.44	0	85.09	5.48
2020	7	12	2753	26.31	33.18	20.12	60.62	0.04	85.16	4.59
2020	7	13	1979	25.86	32.29	19.9	64.81	0.02	85.35	4.17
2020	7	14	2165	26.98	34.29	20.09	62.5	0	85.47	4.69
2020	7	15	2145	27.95	35.66	20.73	60.06	1.38	85.47	3.81
2020	7	16	0	27.27	33.37	22.86	63.94	24.92	85.41	3.98
2020	7	17	4003	26.43	31.88	22.16	65.69	1.12	85.5	3.07
2020	7	18	1579	26.9	32.39	21.81	62.75	0	85.62	3.62
2020	7	19	1587	28.41	36.05	22.02	60.56	0	85.39	7.14
2020	7	20	1013	28.04	35.74	21.15	56.06	0.29	85.07	4.82
2020	7	21	1332	25.4	30.55	21.2	68.88	14.25	85.28	3.48
2020	7	22	1763	24.9	30.55	20.39	71.31	2.53	85.57	4.58
2020	7	23	1209	26.87	36.27	19.23	57.19	0	85.42	3.7
2020	7	24	1487	26.76	33.26	21.28	62.38	4.04	85.71	5.27
2020	7	25	1226	25.57	29.48	22.55	74.12	12.37	85.95	3.54
2020	7	26	0	26.21	31.74	21.6	69.12	0	85.91	4.08
2020	7	27	1176	27.18	35.28	20.57	65.06	0	85.65	5.53
2020	7	28	936	28.06	37.72	20.44	54.19	0	85.43	6.31
2020	7	29	1063	27.36	35.87	18.76	49.81	0	85.35	5.99
2020	7	30	1114	28.23	35.74	21.67	55.12	0.3	85.51	5.65
2020	7	31	903	27.9	35.28	22.4	62.06	2.83	85.48	6.46
2020	8	1	0	27.69	35.44	20.87	59.44	1.72	85.44	6.95
2020	8	2	1394	28.19	36.23	21.12	55	1.69	85.39	5.67
2020	8	3	762	27.59	35.83	20.26	48.44	0	85.03	5.83
2020	8	4	0	27.72	35.4	21	48.5	0	84.92	4.25
2020	8	5	675	28.32	35.93	21.35	52	0	85.1	4.8
2020	8	6	727	27.57	33.28	22.62	60.44	0	85.45	6.72
2020	8	7	782	25.63	30.66	21.37	69.38	12.97	85.56	8.82
2020	8	8	842	26.05	31.36	21.99	73	21.59	85.38	3.63
2020	8	9	634	27.19	33.06	21.94	70.5	4.82	85.2	3.25
2020	8	10	539	27.22	33.26	22.04	70.25	7.17	85.31	3.92
2020	8	11	531	27.4	34.13	22.36	68.81	1.77	85.34	5.39
2020	8	12	730	28.42	36.86	21.33	62.69	0	85.21	6.7
2020	8	13	753	29.31	38.62	21.06	51.5	0	85.09	5.97
2020	8	14	626	28.81	36.8	21.39	56.44	0	85.11	4.76
2020	8	15	747	28.58	36.53	21.19	60.5	0.02	85.16	5.59
2020	8	16	1168	28.73	36.52	22.34	64.06	0.01	85.22	5.63
2020	8	17	0	28.24	34.83	22.95	69.19	0	85.26	4.7
2020	8	18	617	29.01	36.57	23.6	65.75	0	85.27	8.26
2020	8	19	613	28.69	37.26	22.57	59.44	0.54	85.08	9.04
2020	8	20	513	27.08	34.37	20.19	62.19	0.13	85.27	4.93
2020	8	21	630	24.86	29.22	21.91	76.19	2.55	85.64	3.05
2020	8	22	586	25.82	31.34	21.3	69.19	0.99	85.72	3.43
2020	8	23	1087	26.75	33.48	20.88	64.5	0	85.53	3.49
2020	8	24	0	26.84	32.57	22.43	64.56	0.46	85.51	4.52
2020	8	25	450	25.02	28.58	22.7	74.12	3.83	85.61	3.55
2020	8	26	482	24	28.65	20.94	80.56	25.16	85.63	6.1
2020	8	27	445	23.92	29.15	20.85	79.44	19.01	85.57	4.57
2020	8	28	415	24.48	30.94	19.09	68.44	0.17	85.46	3.46
2020	8	29	319	23.41	30.7	15.54	54.5	0.01	85.54	4.08
2020	8	30	264	23.94	30.51	17.15	59.12	0.26	85.56	4.23
2020	8	31	213	23.2	27.5	19.93	74.25	10.54	85.59	7.62
2020	9	1	300	22.51	28.11	18.5	71.19	3.92	85.7	7.12
2020	9	2	865	23.09	31.12	15.58	59.12	0.24	85.92	4.83
2020	9	3	498	23.67	30.76	15.98	67.69	0	86.03	3.55
2020	9	4	513	24.47	31.15	19.04	70	0	86.01	5.08
2020	9	5	0	23.86	31.81	17.19	59.38	0	85.84	4.42
2020	9	6	878	22.9	32.83	13.86	41.75	0	85.69	5.95
2020	9	7	330	22.58	32.26	13.58	39.38	0	85.8	5.07
2020	9	8	426	22.81	32.94	13.74	39	0	85.85	5.2
2020	9	9	371	23.15	33.22	14.08	42.62	0	85.85	5.11
2020	9	10	341	23.04	33	14.53	38.62	0	85.67	4.9
2020	9	11	584	22.48	32.45	12.8	34.56	0	85.63	5.57
2020	9	12	526	23.43	31.5	15.81	47.12	0	85.95	3.45
2020	9	13	539	23.87	32.65	16.37	50.38	0	85.92	4.27
2020	9	14	404	24.06	33.24	16.07	46.94	0	85.81	5.05
2020	9	15	665	23.25	30.92	15.9	45.19	0	85.8	5.31
2020	9	16	545	23.05	31.55	15.95	41.75	0	85.78	5.56
2020	9	17	752	22.7	32.83	14.48	31.12	0	85.76	6.16
2020	9	18	645	22.56	32.87	13.31	28.5	0	85.66	6.01
2020	9	19	640	22.54	32.18	13.52	34	0	85.69	5.59
2020	9	20	633	23.16	33.01	14.81	35.25	0	85.69	4.88
2020	9	21	582	23.26	34.89	13.23	29	0	85.55	5.62
2020	9	22	532	22.83	34.06	12.19	26.25	0	85.58	4.38
2020	9	23	799	21.36	31.88	11.78	26.12	0	85.58	5.7
2020	9	24	798	21.05	31.62	11.51	29	0	85.74	5.91
2020	9	25	566	21.02	31.8	11.73	30.38	0	85.6	5.37
2020	9	26	694	20.7	31.26	12.07	23.94	0	85.56	5.55
2020	9	27	566	19.08	29	10.15	28.19	0	85.84	4.84
2020	9	28	675	20.44	29.62	12.44	37	0	85.96	6.05
2020	9	29	747	20.78	30.47	12.32	38.94	0	85.91	5.3
2020	9	30	543	20.16	29.79	12.47	33	0	85.87	5.69
2020	10	1	625	19.9	29.71	11.29	19.44	0	85.9	6.56
2020	10	2	553	19.69	30.87	9.94	23.19	0	85.94	6.98
2020	10	3	632	19.96	30.26	11.09	30.25	0	85.99	4.61
2020	10	4	0	20.04	30.82	10.68	27.88	0	86.05	4.84
2020	10	5	1111	19.94	31.15	10.72	27.19	0	86.01	5
2020	10	6	624	19.98	31.56	11.02	24	0	86.02	5.41
2020	10	7	583	20.48	31.31	11.4	25.44	0	86.13	4.41
2020	10	8	661	20.65	31.28	12.03	25.44	0	86.17	5.36
2020	10	9	671	20.12	30.73	11.37	23.44	0	86.19	4.58
2020	10	10	666	20.86	31.01	11.39	21.44	0	86.13	5.16
2020	10	11	385	21.03	30.54	13.07	22.75	0	85.99	6.79
2020	10	12	531	19.48	28.87	11.15	18.06	0	85.8	6.63
2020	10	13	615	18.14	28.21	8.3	14.81	0	85.93	6.75
2020	10	14	755	19.23	28.03	12.99	30.44	0	86.08	3.6
2020	10	15	659	18.44	28.17	8.83	14.12	0	86.12	4.81
2020	10	16	575	18.46	28.47	8.67	13.5	0	86.03	4.7
2020	10	17	567	17.37	28.02	8	13.94	0	86.06	5.05
2020	10	18	433	15.39	26.57	6.26	34.75	229.31	86.09	5.47
2020	10	19	582	16.67	26.25	6.75	28.5	0	86.03	5.42
2020	10	20	710	16.18	26.57	6.3	30.75	0	85.94	6.16
2020	10	21	736	15.84	25.87	6.56	34.44	0	86.08	4.38
2020	10	22	736	15.42	26.41	6.98	38.38	0	86.01	5.95
2020	10	23	847	14.37	25.12	4.89	33.75	0.01	85.88	5.39
2020	10	24	832	13.7	24.12	5.17	38.12	0	85.92	5.6
2020	10	25	707	14.69	24.15	5.84	34	0	86.15	6.65
2020	10	26	773	14.37	24.88	6.24	40.31	0	86.43	4.97
2020	10	27	825	14.12	25.59	5.18	38.75	0	86.25	5.18
2020	10	28	908	14.19	24.86	5.51	37.62	0	86.19	5.39
2020	10	29	1078	14.01	24.1	5.9	38.19	0	86.33	5.48
2020	10	30	807	15.31	23.39	9.19	39.88	0	86.47	3.31
2020	10	31	977	15.01	23.16	8.69	39.19	0	86.47	3.34
2020	11	1	1123	14.36	24.37	4.86	29.31	0	86.46	6.42
2020	11	2	1167	14.08	25.34	5.15	26.94	0	86.49	6.82
2020	11	3	1313	14.3	26.87	5.48	33.44	0	86.35	6.18
2020	11	4	1302	14.8	25.9	7.16	36.06	0	86.25	6.48
2020	11	5	1376	14.09	24.76	6.1	37.88	0	86.32	6.22
2020	11	6	1502	13.77	23.33	5.26	39.19	0	86.67	3.51
2020	11	7	1436	14.21	25.1	5.51	37.5	0	86.75	5.18
2020	11	8	1650	14.58	25.88	6.2	35.38	0	86.71	5.47
2020	11	9	1637	13.63	24.37	5.09	37.69	0	86.56	3.8
2020	11	10	1708	13.16	23.28	5.55	39.81	0	86.48	4.25
2020	11	11	1808	13.3	22.11	5.87	45.25	0	86.67	3.07
2020	11	12	2304	13.49	22	6.21	47.5	0	86.74	3.5
2020	11	13	2165	14.2	22.45	7.43	52.75	0.21	86.57	5.12
2020	11	14	2443	13.1	20.11	8.41	59.06	1.91	86.24	9.6
2020	11	15	2128	9.94	17.4	4.6	56.56	0.03	86.18	5.45
2020	11	16	2050	8.15	18.15	-0.04	47.44	0	86.47	5.95
2020	11	17	2298	9.26	17.86	3.09	48.44	0	86.39	4.41
2020	11	18	2547	8.77	18.26	0.18	38.5	0	86.14	6.34
2020	11	19	2738	8.3	17.3	2.19	49.56	0	86.19	7.01
2020	11	20	2843	7.63	16.83	0.19	42.44	0	86.45	6.48
2020	11	21	2665	8.46	18.88	0.07	39	0	86.43	6.84
2020	11	22	2756	9.48	18.91	2.32	45.81	0	86.31	6.02
2020	11	23	2954	9.46	15.51	5.72	54.44	0.3	86.28	6.55
2020	11	24	3009	8.09	12.23	5.56	77.75	1.42	86.34	4.05
2020	11	25	3306	7.76	13.12	2.65	75.62	3.59	86.36	2.91
2020	11	26	3113	7.16	17.1	-0.97	55.31	0	86.77	5.28
2020	11	27	3045	10.48	19.45	3.09	45.25	0	86.98	2.73
2020	11	28	2829	12.4	23.09	3.26	35.62	0	86.83	5.95
2020	11	29	2839	13.73	24.81	6.24	47.06	0	86.63	5.02
2020	11	30	2458	13.37	22.62	7.02	51.31	0	86.57	5.82
2020	12	1	2829	13.41	24.51	5.8	48	0	86.59	5.15
2020	12	2	3499	14.01	24.66	6.28	43.06	0	86.54	6.45
2020	12	3	3262	14.17	24.45	7.72	44.12	0	86.36	6.54
2020	12	4	3119	13.51	23.38	6.69	49.12	0	86.18	5.73
2020	12	5	3308	12.12	20.4	6.38	51.44	0	86.17	6.73
2020	12	6	3795	11.58	20.45	4.71	49.31	0	86.45	5.73
2020	12	7	2885	12.44	19.93	7.9	55.5	0	86.49	6.79
2020	12	8	2963	10.54	16.37	6.93	69.06	3.15	86.43	4.19
2020	12	9	3138	8.55	15.99	3.58	69.81	0.42	86.42	5.25
2020	12	10	3047	7.67	16.03	1.23	54.31	0	86.33	4.88
2020	12	11	2729	4.26	7.77	0.92	77.19	11.03	86.24	4.2
2020	12	12	3369	4.4	13.91	-1.29	54.62	0	86.19	7.64
2020	12	13	2362	4.18	13.62	-2.47	55.19	0	86.2	5.85
2020	12	14	2459	2.65	10.9	-3.04	52.31	0	86.19	5.4
2020	12	15	2731	1.76	11.3	-4.5	41.69	0	86.39	6.79
2020	12	16	2545	2.94	12.33	-4.57	35.94	0	86.62	6.11
2020	12	17	2972	5.33	16.24	-3.24	40.75	0	86.58	5.5
2020	12	18	3179	7.4	17.93	0.23	53.56	0	86.47	5.98
2020	12	19	2615	8.37	18.88	0.43	51.38	0	86.56	4.48
2020	12	20	1680	9.43	18.58	3.37	53.5	0	86.61	5.48
2020	12	21	1704	7.54	16.23	2.23	53.38	0	86.46	6.54
2020	12	22	2142	6.91	16.61	-0.45	49.44	0	86.35	4.85
2020	12	23	2256	6.38	16.28	-1.21	41.06	0	86.22	6.15
2020	12	24	2152	6.51	16.83	-1.94	39.31	0	86.25	5.38
2020	12	25	2260	7.73	15.97	3.05	38.56	0	86.32	5.29
2020	12	26	1853	7.13	15.78	0.31	48.75	0	86.15	7.29
2020	12	27	1974	1.67	9.78	-4	46.31	0	85.92	11.76
2020	12	28	1776	3.4	13.9	-3.65	40.19	0	86.1	7.5
2020	12	29	2155	3.19	13.54	-4.23	41.69	0	86.39	5.74
2020	12	30	2475	5.22	15.08	-2.49	35.88	0	86.48	4.23
2020	12	31	2463	5.94	15.28	-1.59	33.06	0	86.45	3.78
2021	1	1	2184	6.58	15.91	-1.12	30.62	0	86.32	3.77
2021	1	2	2272	6.09	16.39	-1.58	32.94	0	86.29	4.86
2021	1	3	1895	6.31	15.67	-1.39	41.25	0	86.15	4.59
2021	1	4	1947	6.87	14.17	1.9	53.31	0	86.23	2.53
2021	1	5	2118	5.12	13.48	-1.07	62.31	0	86.21	4.39
2021	1	6	2481	5.83	15.32	-1.43	43.25	0	86.24	6.44
2021	1	7	2435	3.98	13.4	-2.74	38.81	0	86.12	5.38
2021	1	8	2007	3.25	12.43	-3.06	42.88	0	86.07	7.07
2021	1	9	2899	5.12	15.61	-3.13	30.81	0	86.36	5.95
2021	1	10	1877	5.71	16.9	-2.51	23.25	0	86.33	6.63
2021	1	11	2408	7.44	18.84	-1.58	20.69	0	86.38	6.84
2021	1	12	2123	8.99	22.09	0.08	23.19	0	86.43	7.68
2021	1	13	3097	10.19	22.02	1.49	19.62	0	86.33	7.05
2021	1	14	2417	10.21	21.67	2.23	20.56	0	86.23	5.25
2021	1	15	2432	10.25	21.88	0.35	19.75	0	86.14	6.55
2021	1	16	2521	10.62	21.95	2.21	22.5	0	86.13	4.82
2021	1	17	1920	9.74	21.15	1.58	23.31	0	86.03	4.92
2021	1	18	1800	8.23	17.91	1.63	26.69	0	86.29	3.48
2021	1	19	1772	10.18	20.62	1.51	31.62	0	86.23	3.78
2021	1	20	2363	10.94	20.6	2.82	25.69	0	86.33	6.77
2021	1	21	1745	10.58	21.55	2.42	21.94	0	86.14	5.51
2021	1	22	1927	11.44	21.22	3.87	28.5	0	85.9	7.6
2021	1	23	1594	6	15.3	-0.17	21.25	0	86.03	10.16
2021	1	24	1629	7.09	17.39	-2.03	20.38	0	86.29	7.27
2021	1	25	1873	6.72	17.69	-1.58	21.5	0	86.34	5.98
2021	1	26	1563	7.09	17.91	-1.81	20.19	0	86.3	6.64
2021	1	27	1910	6.65	17.27	-2.1	21.19	0	86.31	5.1
2021	1	28	1644	7.23	17.86	-1.85	20.88	0	86.36	5.92
2021	1	29	2183	8.42	19.59	-1.21	22.5	0	86.44	6.57
2021	1	30	1599	9.73	22	-0.01	23.81	0	86.32	5.38
2021	1	31	1615	11.37	21.38	3.89	29.5	0	86.26	7.94
2021	2	1	1220	10.38	20.08	2.98	38.69	0	86.54	5
2021	2	2	1384	11.11	18.95	4.47	29.44	0	86.36	4.66
2021	2	3	1508	8.94	16.69	2.23	35.25	0	86.25	4.51
2021	2	4	1302	8.78	16.45	2.01	51.19	0	86.46	3.17
2021	2	5	1286	8.74	19.01	0.58	31.31	0	86.45	5.7
2021	2	6	1346	10.15	22.26	-0.06	22	0	86.49	5.24
2021	2	7	1037	13.34	25.69	3.33	25.81	0	86.46	4.84
2021	2	8	1008	13.1	25.01	3.76	19.69	0	86.46	5.38
2021	2	9	1072	12.58	22.44	5.84	27.38	0	86.28	8.56
2021	2	10	1502	12.87	24.23	4.26	27.81	0	86.32	6.79
2021	2	11	1270	13.08	24.73	4.57	26.19	0	86.23	6.52
2021	2	12	1262	14.47	23.82	6.49	19.56	0	86.28	4.4
2021	2	13	1404	14.4	23.87	8.25	20.38	0	86.25	4.43
2021	2	14	1048	13.3	23.66	4.89	23.69	0	86.24	4.41
2021	2	15	0	12.78	22.59	4.13	20.69	0	86.13	5.09
2021	2	16	1912	13.14	23.38	5.01	23.06	0	86.18	4.96
2021	2	17	1272	13.57	24.19	4.15	17.56	0	86.25	4.68
2021	2	18	1245	12.7	23.12	4.04	18.69	0	86.49	4.7
2021	2	19	1340	13.83	22.46	7.41	22.38	0	86.67	5.72
2021	2	20	1328	14.98	24.77	7.26	23.56	0	86.62	5.73
2021	2	21	1160	15.47	24	9.01	26.19	0	86.57	5.14
2021	2	22	1050	15.97	25.64	8.4	37.44	0	86.39	8.2
2021	2	23	1196	15.32	24.54	7.55	36.31	0	86.21	6.18
2021	2	24	1361	15.29	24.23	7.7	28.62	0	86.06	4.92
2021	2	25	1541	16.69	25.73	9.99	31.69	0	86.03	7.03
2021	2	26	1315	14.94	23.88	7.4	34.31	0	85.78	10.39
2021	2	27	1176	10.77	19.88	3.61	31.31	0	85.74	9.77
2021	2	28	1392	11.73	21.51	3.43	24.12	0	85.94	6.16
2021	3	1	1163	12.48	24.08	2.33	19.31	0	86.33	5.84
2021	3	2	1388	14.8	25.37	5.23	15.06	0	86.42	7.88
2021	3	3	1519	15.21	24.56	6.85	27.81	0	86.22	6.27
2021	3	4	1579	15.01	25.01	6.37	28.06	0	86.3	7.18
2021	3	5	1714	16.07	26.16	6.33	18.12	0	86.37	6.51
2021	3	6	1780	19.51	28.82	11.33	21.19	0	85.99	9.38
2021	3	7	1592	16.35	26.01	7.18	23.5	0	85.9	5.51
2021	3	8	1353	15.23	25.25	6.19	21.38	0	86.17	5.88
2021	3	9	1786	16.44	24.92	9.64	31.25	0	86.31	6.49
2021	3	10	2258	16.66	25.09	10.01	33.38	0	86.24	6.31
2021	3	11	2701	17.08	25.11	11.23	32.38	1.78	86.16	8.09
2021	3	12	2338	16.78	24.59	11.08	42.88	0.68	86.42	5.27
2021	3	13	2664	15.01	22.11	8.87	58.75	0.27	86.61	5.44
2021	3	14	2253	16.05	24.35	9.39	48.38	0.03	86.27	6.31
2021	3	15	2511	16.5	24.48	9.37	38.81	0	86.25	5.34
2021	3	16	2351	16.68	25.55	8.55	27.19	0	86.25	4.95
2021	3	17	3495	17.35	25.85	8.21	22.69	0	86.19	4.95
2021	3	18	3449	18.15	27.01	9.07	27.06	0	86.2	4.14
2021	3	19	3876	18.54	26.75	12.4	35.88	0.21	86.24	5.85
2021	3	20	3667	19	27.04	11.91	38.62	2.33	86.05	5.98
2021	3	21	3669	17.75	23.73	12.68	47.69	1.23	85.79	5.51
2021	3	22	3270	15.64	21.2	10.95	67.31	26	85.9	8.56
2021	3	23	3301	14.26	22.97	6.44	50.88	0.13	86.05	6.22
2021	3	24	3946	14.05	23.42	5.3	44.75	0	86.46	5.25
2021	3	25	4368	17.14	27.62	7.47	42.69	0	86.41	3.98
2021	3	26	4468	19.55	30.71	9.78	40.88	0	86.29	4.78
2021	3	27	4767	20.94	31.65	11.99	37.69	0	86.16	7.62
2021	3	28	4525	21.43	31.51	13.4	34.31	0	85.81	9.68
2021	3	29	4084	19.95	31.04	11.27	29.25	0	85.74	9.18
2021	3	30	4757	16.55	27.15	8.48	20.75	0	85.73	12.55
2021	3	31	4974	17.05	29.28	7.05	20.44	0	85.81	7.8
2021	4	1	5234	18.09	29.47	8.22	23.56	0	85.83	7.72
2021	4	2	4723	18.29	29.01	8.5	30.81	0	85.84	7.09
2021	4	3	5020	19.69	29.98	9.86	30.56	0	85.95	4.53
2021	4	4	4323	21.67	30.42	14.33	27.94	0.01	86.02	9.83
2021	4	5	3953	19.95	27.15	13.83	49	0.38	86.01	6.91
2021	4	6	4004	16.39	23.8	9.1	39.25	2.44	85.98	7.94
2021	4	7	5329	16.3	26.45	7.38	21.56	0	86.17	7.51
2021	4	8	5312	17.52	27.48	7.73	26.75	0	86.08	6.87
2021	4	9	5139	18.49	27.94	8.85	24.5	0	86.07	5.12
2021	4	10	5050	20.5	28.79	12.4	20.06	0	86.26	4.95
2021	4	11	4584	21.54	31.12	12.33	21.44	0	86.29	7.08
2021	4	12	4318	22.33	31.36	12.83	25.44	0	86.36	7.9
2021	4	13	4503	22.01	30.17	15.01	25.56	0	86.31	6.99
2021	4	14	5395	22.76	30.81	15.56	24.5	0.02	86.12	6.99
2021	4	15	5364	20.62	27.24	14.49	40.62	6.35	86.07	8.27
2021	4	16	4976	16.48	22.65	11.38	59.75	2.31	86.02	4
2021	4	17	6127	18.89	28.23	9.88	35.88	0	86.02	6.84
2021	4	18	5152	20.35	30.36	10.74	26.19	0	86.18	6.56
2021	4	19	5445	19.74	29.62	9.05	28.62	0	86.04	7.3
2021	4	20	5499	14.08	17.65	10.95	60.5	8	85.89	8.12
2021	4	21	5857	18.25	27.58	8.83	43.62	0.01	85.97	5.48
2021	4	22	5870	20.26	29.57	10.19	36.06	0.06	85.94	5.26
2021	4	23	5908	19.48	28.56	10.56	31.56	0.05	86.1	6.09
2021	4	24	5611	20.8	30.44	12.39	28.88	0	86.26	4.64
2021	4	25	4825	22.75	33.01	13.34	27.06	0	86.26	6.31
2021	4	26	4487	23.91	33.86	13.89	22.31	0	86.1	4.82
2021	4	27	5292	25.05	34.69	14.5	21.06	0	86.09	6.61
2021	4	28	5480	25.2	33.6	17.7	29.5	0	86.18	6.87
2021	4	29	5112	24.62	32.96	18.15	34.62	0	86.17	9.23
2021	4	30	4696	24.12	32.62	14.94	31.44	0	86.04	6.63
2021	5	1	4414	24.06	32.12	18.26	34.81	0.19	86.03	7.27
2021	5	2	4213	24.12	31.46	16.97	39.5	2.12	86	6.91
2021	5	3	3377	22.62	28.33	17.03	49.75	4.77	85.91	5.38
2021	5	4	0	21.63	26.4	16.66	53.75	2.68	85.82	3.24
2021	5	5	4113	22.08	30.39	13.82	46.69	1.32	85.97	6.45
2021	5	6	8495	21.58	28.25	15.78	46.38	0.76	86.05	3.72
2021	5	7	4109	22.73	30.68	14.27	41.62	0	86.15	4.28
2021	5	8	3786	24.18	33.1	14.3	29.5	0	86.04	5.01
2021	5	9	3447	25.76	34.51	16.66	21.5	0	85.85	3.32
2021	5	10	3084	26.49	34.93	17.23	22.12	0	85.7	4.79
2021	5	11	2881	25.81	33.69	17.98	25.06	0.01	85.68	5.37
2021	5	12	3265	25.3	32.64	16.65	24.75	0	85.47	4.08
2021	5	13	2517	25.92	33.91	17.32	22	0	85.48	4.32
2021	5	14	1531	25.08	32.37	18.75	30.56	2.39	85.61	5.5
2021	5	15	2379	24.39	31.65	18.31	41.31	6.17	85.71	5.2
2021	5	16	3232	23.56	29.79	17.35	51.88	3.42	85.97	5.21
2021	5	17	2566	23.44	30.79	18.75	49.75	3.83	86.05	4.03
2021	5	18	3256	24.16	32.15	15.41	40.12	0.01	85.82	3.77
2021	5	19	4207	24.02	32.52	13.9	33.12	0	85.66	4.8
2021	5	20	3070	24.99	34.69	14.04	27.38	0	85.53	5.09
2021	5	21	4007	25.35	33.58	16.58	23.06	0.06	85.68	6.04
2021	5	22	3084	24.22	31.14	17.32	35.56	3.85	85.74	7.91
2021	5	23	3047	21.99	28.12	15.58	50.44	2.11	85.8	4.52
2021	5	24	2253	24.55	33.68	16.07	41.31	0	85.88	4.7
2021	5	25	2724	26.39	35.12	15.48	28.81	0	85.7	3.95
2021	5	26	2726	27.29	36.39	16.98	22.5	0	85.53	4.98
2021	5	27	2482	29.26	38.12	19.76	20.75	0	85.5	3.11
2021	5	28	2455	29.1	38.94	19.8	26.44	7.31	85.61	4.53
2021	5	29	2697	28.02	36.86	19.09	28.06	0.01	85.71	5.55
2021	5	30	2117	28.17	36.85	18.19	26.62	0	85.67	4.59
2021	5	31	1771	28.97	36.92	20.93	24.31	0	85.47	3.64
2021	6	1	1843	28.4	36.69	20.44	18.94	0	85.56	5.02
2021	6	2	2028	28.65	36.75	20.04	22.88	0	85.72	4.5
2021	6	3	1893	29.22	37.02	22.22	32.56	1.31	85.84	5.11
2021	6	4	1923	29.2	36.86	21.87	35.12	1.89	85.89	5.23
2021	6	5	1629	29.23	36.18	21.94	41.62	2.06	85.76	5.2
2021	6	6	1490	29.65	37.13	22.43	41.38	1.89	85.76	3.85
2021	6	7	1383	31.15	39.57	22.44	33.31	0	85.61	3.48
2021	6	8	1118	32.62	41.55	22.86	26.31	0	85.44	3.6
2021	6	9	1303	33.58	41.96	23.8	22.5	0	85.26	3.32
2021	6	10	1303	33.9	42.26	24.01	20.81	0	85.15	6.81
2021	6	11	1194	33.53	42.1	24.58	25.56	0	85.1	4.63
2021	6	12	1239	32.05	40.21	25.33	32.31	10.86	85.24	3.69
2021	6	13	1019	30.21	37.87	22.75	46.81	0.99	85.26	5.48
2021	6	14	838	28.85	34.32	23.83	53.25	0.07	85.2	6.49
2021	6	15	1038	27.76	35.6	21.3	44.69	4.57	84.96	5.16
2021	6	16	1119	26.12	33.81	18.66	40.56	3.58	85.16	5.22
2021	6	17	1043	23.8	29.4	20.23	52.44	1.42	85.42	6.02
2021	6	18	991	25.77	32.74	18.59	47.75	0.04	85.48	4.38
2021	6	19	0	27.44	34.91	20.44	44.75	0.83	85.46	4.36
2021	6	20	1957	28.12	35.58	20.44	37.88	1.22	85.4	4.64
2021	6	21	663	25.79	31.55	20.67	50	5.33	85.66	4.27
2021	6	22	930	27.71	35.86	20.15	44.62	0.02	85.6	3.76
2021	6	23	1097	28.69	37.6	18.55	27.75	0.24	85.57	5.41
2021	6	24	1042	28.77	36.93	20.48	29.94	0	85.49	3.59
2021	6	25	935	29.04	37.36	20.64	26.31	0	85.4	3.9
2021	6	26	901	28.3	35.51	20.59	33.31	1.09	85.57	5.38
2021	6	27	914	28.36	35.44	21.6	40.19	1.32	85.88	4.52
2021	6	28	735	29.35	36.76	22.08	34.81	0	85.82	4.04
2021	6	29	979	30.31	39.28	21.05	20.31	0	85.57	6.89
2021	6	30	1037	30.25	39.14	20.53	10.81	0	85.33	6.52
2021	7	1	1277	30.52	39.5	21.24	13.25	0	85.07	7.02
2021	7	2	1400	30.94	38.76	22.74	19.31	2.35	85.18	5.05
2021	7	3	1228	29.87	37.2	21.53	32.12	1.93	85.37	5.01
2021	7	4	1347	29.05	36.67	22.66	48.5	1.85	85.57	5.53
2021	7	5	830	26.86	32.7	21.47	50.44	15.61	85.7	4.27
2021	7	6	1517	28.61	35.93	20.47	43.88	0.3	85.57	3.06
2021	7	7	1626	29.62	37.8	21.15	40.62	0	85.47	4.41
2021	7	8	1843	30.38	38.46	22.31	40.38	0	85.41	4.34
2021	7	9	1828	30.29	37.56	22.45	43.44	0	85.41	4.78
2021	7	10	1980	30.71	37.51	24.04	42.31	0	85.46	4.32
2021	7	11	1808	31.21	37.54	24.62	42.06	0.38	85.5	4.62
2021	7	12	1775	30.43	36.15	25.3	50.56	9.87	85.56	5.75
2021	7	13	1980	27.93	34.34	23.01	64	7.05	85.54	5.53
2021	7	14	2545	26.86	32.23	22.56	67.94	3.88	85.6	5.22
2021	7	15	2327	26.02	29.98	22.25	71.5	7.66	85.72	4
2021	7	16	2949	26.21	29.23	23.59	71.75	5.03	85.87	4.82
2021	7	17	2607	28.83	36.18	22.01	57.5	0.43	85.67	5.58
2021	7	18	2452	30.61	38.4	22.55	51.69	2.08	85.26	4.62
2021	7	19	2145	30.15	37.95	23.53	53.12	8.65	85.02	3.7
2021	7	20	2579	28.3	35.09	22.66	57.06	0.26	85.02	6.79
2021	7	21	2158	26.88	33.86	20.19	53	0.12	85.11	4.45
2021	7	22	1425	26.9	33.57	21.33	53.88	0	85.14	4.44
2021	7	23	0	26.94	33.01	21.2	56.38	1.41	85.32	3.77
2021	7	24	4660	27.82	35.27	20.42	52.5	0.14	85.4	4.12
2021	7	25	3752	29.75	36.86	23.53	48.69	0	85.3	3.11
2021	7	26	3262	30.65	37.68	23	43.5	0	85.06	4.77
2021	7	27	4119	31.33	39.69	22.98	41.44	0	84.81	6.53
2021	7	28	4497	31	39.03	24.33	41	0.03	84.87	6.81
2021	7	29	4537	30.87	38.59	23.05	35.12	0.05	85.02	5.8
2021	7	30	4950	30.73	38.76	23.15	36.19	0.3	85.14	3.37
2021	7	31	5026	29.85	37.19	23.17	43.31	6.04	85.29	5.1
2021	8	1	4858	28.81	36.62	21.7	43.38	0.6	85.18	5.59
2021	8	2	3582	28.93	37.08	21.44	43.69	8.23	85.25	4.06
2021	8	3	4722	28.36	35.45	22.2	52.56	4.61	85.42	4.1
2021	8	4	5661	29.02	36.4	21.8	46.88	0.87	85.45	3.22
2021	8	5	4745	28.09	35.84	21.3	49.56	8.65	85.38	3.68
2021	8	6	4720	27.16	34.41	20.61	53.88	8.18	85.43	4.14
2021	8	7	4455	28.01	35.47	21.27	51.44	0	85.56	3.56
2021	8	8	4040	28.16	35.58	20.94	47.94	0	85.66	3.64
2021	8	9	3884	28.38	35.79	21.51	46.69	0	85.67	3.32
2021	8	10	4856	28.14	36.11	20.24	42.62	0	85.52	4.94
2021	8	11	4934	28.8	37.11	19.76	39.31	0	85.49	5.15
2021	8	12	4619	29.56	37.91	21.05	35.56	0	85.59	4.48
2021	8	13	4786	29.61	39.16	19.8	28.12	0	85.41	4.46
2021	8	14	3711	29.01	38.5	19.37	24.75	0	85.23	6.7
2021	8	15	3669	28.33	36.36	20.98	37.94	4.38	85.38	5.65
2021	8	16	3221	26.25	32.19	21.45	57.56	3.65	85.78	4.51
2021	8	17	3974	27.62	35.28	20.01	48.31	0.01	85.78	3.88
2021	8	18	4373	28.24	35.77	20.73	40	0	85.55	3.9
2021	8	19	3239	28.41	36.63	20.29	33.94	0	85.49	3.73
2021	8	20	3084	29.03	37.21	20.66	28.5	0	85.59	3.88
2021	8	21	3842	28.32	35.34	20.43	32.88	2.02	85.86	4.23
2021	8	22	3772	28.63	35.6	23.23	39.12	0	85.87	3.38
2021	8	23	4075	28.4	36.66	20.89	30.62	0	85.67	2.77
2021	8	24	4199	28.19	37.86	18.55	18.5	0	85.52	5.2
2021	8	25	4553	28.31	38.35	18.84	18.06	0	85.3	5.84
2021	8	26	3930	27.95	37.53	18.63	20.25	0	85.18	5.42
2021	8	27	4231	28.36	36.62	20.43	24.12	0	85.32	6.16
2021	8	28	3909	28.62	36.55	20.99	37.31	0	85.4	5.56
2021	8	29	3800	27.93	34.97	20.93	40.38	2.38	85.51	4.2
2021	8	30	3838	26.65	32.58	21.48	50.19	15.24	85.81	3.52
2021	8	31	3569	24.65	31.16	19.87	63.94	50.13	86.01	4.11
2021	9	1	4069	24.58	31.3	19.27	64.44	1.45	86.01	3.65
2021	9	2	3821	25.32	32.96	19.27	57.88	3.09	85.81	4.62
2021	9	3	0	24.74	32.2	18.07	58	0.41	85.66	3.29
2021	9	4	7727	25.43	32.87	18.39	56	0	85.66	3.38
2021	9	5	3613	25.69	33.59	17.84	51.38	0	85.66	4.21
2021	9	6	3316	26.6	34.17	20.13	53.62	0	85.81	2.79
2021	9	7	3902	27.29	35	21.56	59.31	8.92	85.84	2.93
2021	9	8	4062	26.67	33.36	21.36	65.31	5.19	85.78	4.56
2021	9	9	3689	25.57	32.04	20.69	69.06	4.43	85.71	3.64
2021	9	10	3480	24.87	31.31	19.53	66.56	3.52	85.69	3.36
2021	9	11	3153	24.8	31.58	20.1	65.31	0	85.71	4.94
2021	9	12	2988	24.54	31.12	19.73	65.44	0	85.61	4.09
2021	9	13	2574	24.01	31.08	17.62	63.56	0	85.64	3.79
2021	9	14	2727	24.61	30.85	19.37	59.88	0	85.85	3.73
2021	9	15	3012	24.69	31.05	18.94	59.62	0	85.96	4.76
2021	9	16	2928	25.52	34.54	18.31	55	0	85.76	3.5
2021	9	17	2512	25.17	33.75	16.68	45.81	0	85.69	5.49
2021	9	18	2580	25.58	33.54	17.72	49.56	0	85.85	4.31
2021	9	19	2167	25.7	33.51	18.58	51.88	0	85.99	2.96
2021	9	20	1897	26.01	33.88	20.03	52.5	0	85.88	3.68
2021	9	21	2333	24.78	32.84	17.69	45.69	1.57	85.76	5.34
2021	9	22	2357	23.51	30.81	17.48	61.5	16.08	85.71	3.02
2021	9	23	2233	23.15	29.9	17.93	66.44	0.18	85.87	2.8
2021	9	24	2060	23.1	29.32	17.78	69.06	0.03	86.04	2.29
2021	9	25	1780	23.81	30.94	18.06	63.19	0	85.96	2.36
2021	9	26	1757	23.44	31.29	16.37	57.5	0	85.91	3.89
2021	9	27	1400	23.45	30.69	17.25	59.25	0	85.96	3.65
2021	9	28	1560	23.82	30.82	17.64	59.88	0	86.05	4.37
2021	9	29	1742	23.96	30.98	18	60.06	0	86.12	3.78
2021	9	30	1411	24.05	31.33	18.17	62.62	0.03	86.16	4.3
2021	10	1	1664	23.26	29.13	19.05	71.69	0.17	86.12	3.07
2021	10	2	1656	24.12	32.25	18.11	61.19	0.55	85.96	3.52
2021	10	3	1490	23.56	32.06	16.77	50.56	0.07	85.86	4.91
2021	10	4	1308	21.57	30.94	13.06	39.94	0.01	85.81	6.13
2021	10	5	1212	22.45	28.78	16.95	61.25	0	86.08	3.08
2021	10	6	1453	23.08	31.05	16.59	57.38	0	86.17	2.97
2021	10	7	912	22.83	32.56	15.19	41.44	0	85.99	4.59
2021	10	8	955	22.13	32.4	12.4	31.06	0	85.86	6.28
2021	10	9	827	21.96	31.99	13.4	34.5	0	85.9	5.98
2021	10	10	944	20.23	31.31	11.55	28.5	0	85.88	6.19
2021	10	11	689	18.56	28.94	9.55	27.62	0	85.87	7.03
2021	10	12	1021	17.83	28	8.84	32.94	0	86.03	5.14
2021	10	13	1016	18.37	28.19	8.47	22.56	0	86.05	6.12
2021	10	14	1086	18.87	29.22	9.55	25.06	0	86.06	4.62
2021	10	15	893	19.17	29.53	10	26.5	0	85.88	5.59
2021	10	16	720	18.81	27.59	11.81	28.62	0	85.84	3.63
2021	10	17	663	19.37	27.26	12.65	31.06	0	85.94	2.34
2021	10	18	603	17.64	26.51	10.05	37	0	85.89	4.19
2021	10	19	554	17.52	29.06	7.75	22.19	0	86.04	6.66
2021	10	20	622	19.52	30.83	10.76	24.69	0	86.23	6.51
2021	10	21	567	19.71	30.74	11.09	29.06	0	86.16	5.26
2021	10	22	552	19.06	29.3	12.18	30	0	85.97	7.35
2021	10	23	591	16.34	26.3	8.84	22	0	86.04	6.64
2021	10	24	698	14.46	23.44	6.64	34.12	0	86.3	4.44
2021	10	25	572	14.42	22.23	7.86	64.75	0	86.49	4.65
2021	10	26	516	15.23	23.95	8.19	50.44	0	86.29	6.35
2021	10	27	705	15.72	24.3	9.13	44.5	0	86.53	4.1
2021	10	28	660	15.4	24.31	7.91	32.75	0	86.53	3.62
2021	10	29	658	16.68	26.21	8.01	23.56	0	86.7	5.4
2021	10	30	733	16.87	27.08	8.81	23.12	0	86.76	6.23
2021	10	31	482	16.89	28.11	8.15	19	0	86.43	7.18
2021	11	1	457	16.03	25.9	8.48	27.06	0	86.19	5.73
2021	11	2	561	15.55	23.87	8.48	33.94	0	86.43	3.24
2021	11	3	580	15.19	23.02	9.5	32.06	0	86.49	3.2
2021	11	4	515	13.92	24.19	5.52	18.56	0	86.3	5.16
2021	11	5	567	16.33	25.8	7.9	28.44	0	86.24	4.77
2021	11	6	471	16.03	24.45	8.86	35.31	0	86.3	4.91
2021	11	7	449	15.49	24.42	8.24	32.38	0	86.27	5.27
2021	11	8	400	15.74	25.08	8.73	31.69	0	86.44	4.61
2021	11	9	554	15.66	25.2	8.51	24.94	0	86.49	5.79
2021	11	10	637	14.37	23.23	7.46	27.56	0	86.41	6.47
2021	11	11	391	14.47	23.45	6.23	27.75	0	86.35	5.34
2021	11	12	231	14.19	24.3	5.48	14.62	0	86.4	6.03
2021	11	13	0	12.95	24.72	4.52	12.88	0	86.34	5.9
2021	11	14	503	12.1	22.86	4.44	16.81	0	86.2	7.17
2021	11	15	216	13.19	23.23	4.92	22.38	0	86.2	5.64
2021	11	16	270	12.35	22.85	4.42	18.19	0	86.2	5.86
2021	11	17	460	12.44	22.05	4.65	20.06	0	86.35	4.73
2021	11	18	418	12.21	22.12	4.31	22.75	0	86.25	4.9
2021	11	19	319	11.53	20.75	3.62	30	0	86.11	5.55
2021	11	20	313	12.28	20.73	4.3	21.88	0	86.13	3.78
2021	11	21	323	12.35	21.6	3.82	18.56	0	86.37	4.79
2021	11	22	315	12.68	25.17	3.87	13.25	0	86.4	7.12
2021	11	23	350	15.1	26.41	6.77	22	0	86.15	7.23
2021	11	24	363	14.96	24.76	8.19	32.56	0	86.17	6.91
2021	11	25	252	13.61	22.54	6.67	40.5	0	86.39	5.23
2021	11	26	411	12.87	23.23	5.54	21	0	86.33	5.92
2021	11	27	303	11.22	21.8	3.41	24.75	0	86.31	6.69
2021	11	28	176	11.05	20.26	3.4	26.31	0	86.53	3.8
2021	11	29	475	11.44	19.4	3.94	34.06	0	86.65	5.22
2021	11	30	414	11.98	21.02	4.08	24.81	0	86.51	4.54
2021	12	1	377	11.93	20.08	5.59	28.38	0	86.48	2.98
2021	12	2	391	11.87	20.86	4.37	30.5	0	86.53	3.98
2021	12	3	431	11.15	21.14	3.76	26.31	0	86.52	4.46
2021	12	4	372	10.67	18.76	5.55	34.12	0	86.42	3.55
2021	12	5	336	10.59	18.29	4.36	47.75	0	86.32	5.53
2021	12	6	232	9.44	18.34	2.05	32.19	0	86.55	6.17
2021	12	7	310	10.12	18.96	4.41	25.5	0	86.58	4.21
2021	12	8	350	10.55	20.37	2.34	18.44	0	86.54	6.18
2021	12	9	313	10.11	20.58	2.32	20.56	0	86.72	5.89
2021	12	10	395	10.74	20.63	2.91	16.56	0	86.78	3.18
2021	12	11	288	10.69	21.19	2.89	12.5	0	86.52	5.93
2021	12	12	244	9.85	19.02	4.04	14.69	0	86.47	4.72
2021	12	13	250	7.24	16.92	-0.48	18.94	0	86.36	4.24
2021	12	14	370	5.87	14.94	-1.29	21.75	0	86.3	6.84
2021	12	15	301	3.2	12.73	-3.85	19.31	0	86.34	5.99
2021	12	16	277	4.12	13.43	-2.97	20.44	0	86.46	5.66
2021	12	17	0	5.69	15.72	-2.85	12.5	0	86.66	6.17
2021	12	18	617	6.38	17.18	-2.56	7.94	0	86.63	4.55
2021	12	19	359	9.67	20.9	0.65	19.19	0	86.53	5.49
2021	12	20	270	11.18	22.05	3.58	39.94	0	86.45	5.75
2021	12	21	310	11.2	20.55	3.69	39.38	0	86.41	6.43
2021	12	22	359	11.27	21.23	4.14	33.31	0	86.16	4.29
2021	12	23	322	10.77	20.26	4.31	37.75	0	86.08	3.66
2021	12	24	353	9.51	18.4	1.61	21.06	0	86.18	5.28
2021	12	25	359	8.33	16.7	0.98	26.69	1.27	86.24	4.95
2021	12	26	275	9.44	17.15	3.9	43.88	0.45	86.3	3.47
2021	12	27	316	6.54	15.56	-0.1	37.06	0.03	86.45	4.12
2021	12	28	348	6.62	13.88	-0.2	46.62	0	86.49	3.41
2021	12	29	482	5.73	15.45	-1.98	19.81	0	86.54	5.36
2021	12	30	515	7.65	14.26	3.95	27.44	0	86.74	3.74
2021	12	31	557	7.27	14.54	1.65	48.88	0.13	86.81	4.23
2022	1	1	594	8.01	13.87	2.33	64.31	1.14	86.66	3.92
2022	1	2	708	8.88	15.85	2.99	62.94	0.07	86.62	3.45
2022	1	3	630	8.32	13.9	5.64	59	4.68	86.46	7.49
2022	1	4	898	7.69	12.83	4.12	78.12	9.13	86.24	5.41
2022	1	5	1085	7.44	13.35	2.58	69.62	7.1	86.02	3.62
2022	1	6	1293	4.94	12.89	-1.54	74.62	4.49	86.11	4.7
2022	1	7	1345	4.05	5.86	2.35	88.25	12.87	85.94	3.64
2022	1	8	1572	4.24	11.07	-1.45	70.19	0.45	85.93	4.99
2022	1	9	1649	3.41	11.83	-3.45	63.12	0	86.16	6.02
2022	1	10	1467	4.19	13.41	-2.21	61.69	0	86.26	6.16
2022	1	11	2074	5.33	13.23	-1.68	64.25	0	86.47	3.19
2022	1	12	3019	5.44	14.64	-1.58	50.94	0	86.31	4.51
2022	1	13	3567	5.94	14.81	-1.74	50.38	0	86.26	5.63
2022	1	14	4286	5.97	14.71	-1.27	58.06	0	86.42	4.29
2022	1	15	4027	7.55	15.3	1.08	54.5	0	86.5	4.06
2022	1	16	4340	8	15.02	1.5	55.88	0.07	86.52	3.25
2022	1	17	5034	9.3	16.31	3.79	68.69	0.45	86.56	4.56
2022	1	18	5472	9.51	16.44	3.87	76.75	0.27	86.49	4.56
2022	1	19	6808	9.23	17.55	3.31	65.81	1.15	86.11	8.18
2022	1	20	7678	6.52	15.94	-0.52	57.12	0.02	85.86	6.53
2022	1	21	6540	5.27	12.63	-1.86	71.25	20.42	85.58	6.46
2022	1	22	7586	4.23	10.07	-0.65	58	3.58	85.28	7.98
2022	1	23	7195	2.8	12.3	-3.28	51.75	0.45	85.63	7.1
2022	1	24	6352	3.46	13.68	-4.38	44.31	0	85.92	6.63
2022	1	25	5196	3.4	14.63	-4.13	48.06	0	86.02	5.75
2022	1	26	7539	4.47	15.48	-3.58	44.25	0	86.14	7.12
2022	1	27	8183	6.03	17.15	-2.91	39.81	0	86.28	6.5
2022	1	28	7963	7.55	17.83	0.02	47	0	86.28	6.03
2022	1	29	7958	9.23	18.83	1.72	54.88	0	86.3	3.84
2022	1	30	7048	9	18.27	2.23	58	0	86.09	4.98
2022	1	31	5327	7.44	17.73	0.57	53.69	0	85.93	7.43

## Sheet: Sri Lanka
Time Series COVID-19 Data of Sri Lanka along with meteorological variables from February 24, 2020 to January 29, 2022
YEAR	Month	Day	Cases	T2M	T2M_MAX	T2M_MIN	RH2M	PRECTOTCORR	PS	WS10M_MAX
2020	1	27	1	23.19	28.3	19.2	80.5	0	99.87	3.96
2020	1	28	0	23.48	28.8	19.23	80.06	0	99.94	4.8
2020	1	29	0	23.44	28.86	18.88	85.25	0	99.97	4.95
2020	1	30	0	23.72	29.02	19.95	84.88	0	99.89	4.8
2020	1	31	0	23.48	28.9	19.01	86.19	0	99.77	5.8
2020	2	1	0	23.76	28.8	20.08	84.5	0.01	99.83	5.78
2020	2	2	0	23.9	28.87	19.7	83.94	0.02	100.01	4.71
2020	2	3	0	23.93	28.65	19.9	85.19	0	100	4.87
2020	2	4	0	24.34	29.29	20.37	86.5	0.01	99.82	5.57
2020	2	5	0	24.63	29.26	21.51	84.62	0	99.86	5.05
2020	2	6	0	24.5	29.23	21.05	85.38	0	99.91	4.5
2020	2	7	0	24.15	29.15	20.34	82.94	0	99.96	4.42
2020	2	8	0	23.88	29.4	19.74	82.75	0	99.99	3.95
2020	2	9	0	23.49	29.04	19.12	83.19	0	99.95	5.35
2020	2	10	0	24	29.19	19.54	80.44	0.01	99.9	5.83
2020	2	11	0	24.69	29.38	20.9	83.56	0.08	99.9	7.37
2020	2	12	0	25.65	29.74	22.9	85.25	0.65	99.96	7.84
2020	2	13	0	25.4	29.8	22.58	84.06	0.31	99.94	7.64
2020	2	14	0	25.14	30.23	21.5	84.12	0.07	99.81	4.61
2020	2	15	0	25.43	31.33	21.28	81	0	99.82	4.32
2020	2	16	0	24.96	30	20.8	84.06	0	99.91	5.13
2020	2	17	0	24.48	30.03	19.92	80.62	0	99.98	5.93
2020	2	18	0	23.52	29.65	18.6	75.88	0	99.99	5.45
2020	2	19	0	24.15	30.33	19.17	77.06	0	99.92	5.3
2020	2	20	0	25.57	31.26	20.83	80.38	1.41	99.82	6.02
2020	2	21	0	26.44	30.72	23.39	85.88	9.43	99.85	7.8
2020	2	22	0	25.91	29.97	23.42	85.31	3.22	99.97	8.76
2020	2	23	0	25.69	30.52	22.68	83.25	1.36	99.9	8.2
2020	2	24	0	26.08	31.23	22.48	81.25	0.59	99.75	6.51
2020	2	25	0	26.06	30.79	22.68	82.38	0.16	99.69	5.48
2020	2	26	0	26.12	31.92	22.2	81.12	0	99.72	5.81
2020	2	27	0	26.17	32.44	21.73	78.12	0	99.74	6.71
2020	2	28	0	25.92	32.05	21.2	73.94	0	99.67	6.62
2020	2	29	0	26	32.48	20.94	72.75	0	99.67	5.24
2020	3	1	0	26.21	33.12	20.86	74	0	99.71	5.34
2020	3	2	0	26.5	33.93	20.87	70.25	0	99.77	4.97
2020	3	3	0	26.61	34.64	20.28	69	0	99.77	4.35
2020	3	4	0	27.01	34.22	21.94	68	0	99.69	4.34
2020	3	5	0	27.03	34.64	20.45	70.44	0	99.65	3.02
2020	3	6	0	27.64	34.82	21.9	74.25	1.19	99.68	2.66
2020	3	7	0	27.28	33.42	23.91	78.75	4.36	99.84	2.83
2020	3	8	0	27.8	34.94	22.9	71.62	0.01	99.76	4.95
2020	3	9	0	27.51	35.44	21.65	70	0.02	99.66	5.83
2020	3	10	0	27.55	35.62	21.17	70.06	0.05	99.68	5.98
2020	3	11	1	27.61	35.67	21.6	69.31	0.03	99.74	4.66
2020	3	12	0	27.09	35.27	20.96	70	0	99.82	6.28
2020	3	13	4	27.3	35.35	20.83	70.12	0.01	99.79	6.23
2020	3	14	4	27.95	36.13	21.92	67.25	0	99.69	5.45
2020	3	15	8	28.01	35.8	21.69	69.56	0	99.64	6.08
2020	3	16	10	28.51	35.69	23.52	71.56	0.22	99.73	7.56
2020	3	17	16	28.62	35.23	23.9	70.69	1.04	99.87	7.23
2020	3	18	7	28.45	34.93	24.01	73.56	1.19	99.81	5.95
2020	3	19	9	27.42	32.51	24.06	75.19	0.16	99.78	3.93
2020	3	20	13	27.83	35.37	22.65	70.06	2.81	99.76	3.47
2020	3	21	4	27.78	35.95	21.36	67.44	0.49	99.75	3.87
2020	3	22	5	28.21	37.37	20.91	65.56	0.48	99.73	4.4
2020	3	23	15	27.92	36.8	21.08	65.69	1.7	99.69	5.32
2020	3	24	5	28.01	36.31	21.49	69.12	0.24	99.54	6.09
2020	3	25	0	28	36.38	21.9	67.19	1.01	99.55	5.74
2020	3	26	4	27.5	35.72	21.19	65.62	0.32	99.59	7.5
2020	3	27	0	27.76	35.62	22.39	67.12	0.78	99.77	7.15
2020	3	28	7	28.3	37.17	21.49	63.06	0.07	99.65	6.17
2020	3	29	4	29.34	37.81	22.8	64	0.57	99.57	3.94
2020	3	30	5	28.83	37.32	23.37	66.62	4.07	99.61	5.7
2020	3	31	21	27.87	36.65	21.37	66.75	0.52	99.67	5.98
2020	4	1	3	27.79	37.01	20.5	64.31	0.01	99.67	6.92
2020	4	2	5	28.5	37.43	21.79	66	0.01	99.57	6.76
2020	4	3	8	28.83	37.5	21.43	65.81	0.09	99.62	6.45
2020	4	4	7	29.1	36.3	23.38	70.06	3.24	99.67	4.28
2020	4	5	10	29.31	35.81	24.44	71.38	2.33	99.76	2.62
2020	4	6	2	29.87	37.76	23.33	58.62	0.1	99.75	5.07
2020	4	7	7	30.45	38.25	24.19	59.25	0.09	99.66	2.61
2020	4	8	4	29.7	36.17	24.87	66.19	5.85	99.71	2.58
2020	4	9	1	29.39	35.15	24.3	64.56	1.9	99.68	2.99
2020	4	10	0	28.98	36.25	23.88	71.12	7.72	99.71	4.12
2020	4	11	8	29.23	36.84	24.12	67.19	1.37	99.79	6.91
2020	4	12	12	29.02	35.91	24.48	72.94	5.15	99.74	6.02
2020	4	13	7	29.46	36.71	24.33	70.31	1.43	99.59	4.74
2020	4	14	16	28.95	35.73	24.07	73.38	10.48	99.64	3.95
2020	4	15	5	28.99	35.94	24.2	74.19	7.71	99.73	4.41
2020	4	16	0	29.74	36.95	24.48	69.69	4.28	99.61	2.67
2020	4	17	6	29.73	36.62	24.73	71.38	12.36	99.58	2.27
2020	4	18	10	29.93	36.73	24.78	69.19	10.45	99.6	3.08
2020	4	19	17	29.28	35.99	24.76	70.56	3.71	99.56	5.27
2020	4	20	33	29.69	36.38	24.98	68.81	0.5	99.54	5.41
2020	4	21	6	30.08	36.98	25.1	70.81	1.37	99.55	4.71
2020	4	22	20	30.29	37.62	24.9	68.31	1.4	99.53	3.45
2020	4	23	38	28.46	31.8	25.69	79.38	7.03	99.56	1.75
2020	4	24	52	27.65	31.12	25.23	83	14.56	99.54	3.51
2020	4	25	40	29.73	36.26	24.61	72.12	3.67	99.51	3.74
2020	4	26	63	29.48	35.46	24.99	74.38	1.74	99.54	2.24
2020	4	27	65	29.96	36.3	25.07	73.81	3.1	99.61	2.07
2020	4	28	31	29.96	36.6	24.9	70.81	1.64	99.57	2.92
2020	4	29	30	28.2	31.64	25.83	78.5	1.35	99.59	5.52
2020	4	30	14	28.02	31.8	25.04	76.75	2.23	99.67	2.42
2020	5	1	27	29.2	35.61	24.2	73.5	3.07	99.56	4.23
2020	5	2	15	30.08	37.42	24.28	69.31	1.26	99.41	2.45
2020	5	3	13	30.16	36.91	24.78	70.38	3.17	99.39	2.58
2020	5	4	33	30.15	35.49	26.02	68.94	3.49	99.48	2.14
2020	5	5	20	28.17	32.34	25.27	78.94	15.82	99.55	3.27
2020	5	6	26	28.44	33.39	24.71	79.44	18.78	99.55	4.72
2020	5	7	27	27.85	32.25	24.84	83.25	23.58	99.59	3.69
2020	5	8	11	27.23	31	24.91	86.69	12.41	99.54	4.21
2020	5	9	12	27.95	31.69	24.82	85.81	26.76	99.51	1.85
2020	5	10	16	28.16	31.06	25.79	84.06	23.58	99.49	1.01
2020	5	11	6	27.37	29.98	25.32	88	10.61	99.53	2.18
2020	5	12	20	27.47	31.76	24.6	84.69	2.34	99.49	3.91
2020	5	13	26	27.9	31.32	24.13	77.5	1.52	99.38	1.91
2020	5	14	10	28.46	32.73	24.14	79.94	3.76	99.29	2.39
2020	5	15	10	27.43	30.46	25.42	88.56	12.17	99.17	5.56
2020	5	16	25	27.2	29.98	25.26	89.88	13.97	99.11	7.06
2020	5	17	21	27.65	30.66	25.83	87.81	12.66	99.06	8.6
2020	5	18	11	27.49	30.37	25.83	85.31	8.12	99.09	8.88
2020	5	19	35	26.43	27.49	25.54	88.44	0.99	99.11	7.98
2020	5	20	1	27.55	30.08	26.08	85.94	0.82	99.19	9.38
2020	5	21	27	27.12	30.75	24.65	82.5	2.15	99.42	9.24
2020	5	22	13	27.23	30.84	24.71	85.44	3.65	99.35	8.52
2020	5	23	21	27.6	31.42	25.15	84.94	0.62	99.34	7.74
2020	5	24	52	27.73	31.56	25.17	86.81	1	99.39	7.73
2020	5	25	41	27.22	29.81	25.77	87	0.12	99.52	8.12
2020	5	26	137	27.68	30.72	25.56	87.25	0.3	99.53	6.47
2020	5	27	150	27.66	30.84	25.61	87.69	0.38	99.51	7.88
2020	5	28	61	27.44	30.56	25.7	86.88	0.27	99.47	8.04
2020	5	29	28	26.91	29.95	24.8	85.94	0.54	99.49	7.04
2020	5	30	62	27.05	30.97	24.51	84.75	0.14	99.52	7.61
2020	5	31	13	27.5	31.83	24.56	84.69	0.87	99.6	6.7
2020	6	1	10	26.98	30.01	24.72	85.56	0.72	99.68	6.16
2020	6	2	40	26.88	30.43	24.73	84.44	0.4	99.65	7.3
2020	6	3	66	27.1	31.88	24.12	80.06	0.03	99.61	7.2
2020	6	4	48	27.35	32.27	23.89	81.38	0.5	99.6	7.89
2020	6	5	4	27.55	31.76	24.42	83.25	2.71	99.57	8.16
2020	6	6	13	26.55	30.15	24.26	83.25	10.26	99.57	8.45
2020	6	7	21	26.08	28.81	24.48	85.25	3.14	99.5	7.77
2020	6	8	22	26.94	31.05	24.18	84.69	2	99.37	7.62
2020	6	9	2	27.69	31.74	25.32	82.44	0.27	99.32	8.31
2020	6	10	10	27.24	30.21	25.45	85.62	1.97	99.28	8.2
2020	6	11	8	26.59	29.64	23.71	83.44	0.82	99.26	9.05
2020	6	12	3	26.76	30.14	23.66	82.12	2.15	99.25	8.69
2020	6	13	4	27.6	32.15	24.83	81.38	0.53	99.28	8.03
2020	6	14	5	28.15	32.61	25.06	78.44	0.15	99.34	8.57
2020	6	15	16	28.24	32.38	25.65	80.31	0.27	99.34	8.48
2020	6	16	10	27.81	31.15	25.69	81.44	0.06	99.33	8.16
2020	6	17	9	28.01	32.39	25.63	77.56	0.19	99.36	8.69
2020	6	18	23	27.78	32.23	24.88	80	0.2	99.49	7.83
2020	6	19	3	27.91	32.4	24.9	79.44	0.33	99.5	7.72
2020	6	20	0	27.54	31.69	25.21	79.25	2.54	99.46	8.05
2020	6	21	0	26.73	29.81	24.86	80.12	0.45	99.38	8.91
2020	6	22	1	27.18	30.5	24.59	76.88	0.29	99.24	8.16
2020	6	23	40	27.64	32.23	24.58	74.19	0.28	99.3	6.6
2020	6	24	10	27	31.29	23.94	80.12	15.76	99.3	4.29
2020	6	25	9	25.33	28.49	23.53	87.12	33.48	99.31	5.93
2020	6	26	4	26.02	29.29	23.44	84.94	2.85	99.33	7.47
2020	6	27	19	26.84	31.41	24.08	81.81	1.05	99.31	7.88
2020	6	28	4	27.24	30.94	24.34	81.5	0.31	99.26	8.8
2020	6	29	2	27.46	30.92	25.03	81.69	0.26	99.19	7.71
2020	6	30	8	27.19	30.64	25.01	82.75	0.32	99.24	7.86
2020	7	1	7	27.01	30.12	24.83	83.88	0.02	99.33	6.12
2020	7	2	12	27.17	31.99	24.36	81.5	0.08	99.32	7.06
2020	7	3	3	26.19	29.08	23.92	80.62	0.33	99.47	8.46
2020	7	4	5	26.54	30.5	23.73	76.69	0.01	99.43	9.03
2020	7	5	2	26.94	31.17	24.56	77.75	0.06	99.38	9.27
2020	7	6	1	27.2	31.48	24.68	76.56	0.47	99.34	8.84
2020	7	7	4	27.67	32.59	24.09	75.5	0.46	99.39	6.74
2020	7	8	13	26.74	30.58	24.45	82.88	1.9	99.4	4.75
2020	7	9	60	26.13	29	23.98	87.19	18.5	99.34	3.66
2020	7	10	300	25.75	28.73	23.69	89.12	14.33	99.42	6.21
2020	7	11	57	26.05	29.83	23.64	86.19	2.45	99.43	6.3
2020	7	12	106	26.64	30.48	24.34	82.06	0.34	99.35	7.36
2020	7	13	29	26.63	30.66	23.73	81.81	0.38	99.29	6.61
2020	7	14	19	26.88	30.57	24.26	82.94	0.21	99.28	6.18
2020	7	15	6	27.01	30.43	24.9	84.12	0.37	99.28	7.88
2020	7	16	16	26.25	29.33	23.99	84.06	1.08	99.3	7.38
2020	7	17	10	26.07	29.63	23.76	83.75	1.25	99.27	6.13
2020	7	18	6	26.77	30.78	23.76	82.5	5.5	99.28	3.8
2020	7	19	21	26.51	29.75	24.31	85.69	6.11	99.28	2.88
2020	7	20	6	26.76	30.37	24.68	85.19	6	99.22	3.72
2020	7	21	0	26.62	30.19	24.23	83	0.37	99.36	3.99
2020	7	22	22	26.81	31.92	23.58	80.31	0.37	99.39	4.95
2020	7	23	1	26.17	29.76	23.34	85.38	3.11	99.36	5.75
2020	7	24	11	26.09	30.07	23.62	83.12	0.87	99.49	7.75
2020	7	25	6	26.05	29.88	23.07	80.38	0.32	99.56	7.07
2020	7	26	12	26.01	30.58	22.84	74.25	0.35	99.63	7.98
2020	7	27	23	24.58	27.46	22.69	85.25	12.08	99.5	5.63
2020	7	28	5	25.25	28.7	22.83	88.44	11.42	99.32	6.2
2020	7	29	0	25.49	28.96	23.81	86.12	7.82	99.29	8.85
2020	7	30	4	26.62	31.11	23.86	79	2.57	99.38	9.2
2020	7	31	1	27.07	31.33	24	78.69	0.38	99.32	9.23
2020	8	1	0	26.99	31.08	24.12	77.69	1.05	99.38	9.95
2020	8	2	8	26.19	29.45	24.17	84.06	2.81	99.44	9.27
2020	8	3	5	26.07	29.44	24.28	81.94	0.57	99.4	10.41
2020	8	4	6	26.8	30.63	24.2	81.5	0.82	99.21	10.15
2020	8	5	5	26.34	29.68	23.79	80.44	1.55	99.24	10.8
2020	8	6	0	26.12	29.41	24.38	83.25	13.66	99.36	10.2
2020	8	7	0	26.87	31.41	24.13	80	1.21	99.44	9.18
2020	8	8	2	26.25	30.33	23.87	82.5	4.22	99.43	7.84
2020	8	9	3	25.58	28.87	23.66	83.12	1.16	99.42	8.27
2020	8	10	27	26.87	31.71	23.74	80.88	0.43	99.44	8.77
2020	8	11	9	26.91	31.34	24.4	81.19	0.94	99.51	8.45
2020	8	12	1	27.23	32.87	23.88	77.56	0.2	99.59	8.59
2020	8	13	1	27	32.58	23.83	76.75	0.01	99.41	8.55
2020	8	14	4	27.19	32.73	23.5	77.31	0	99.34	8.74
2020	8	15	4	27.39	32.96	24.52	78	0	99.39	7.7
2020	8	16	3	27.89	34.19	23.86	75.56	0	99.4	7.42
2020	8	17	7	27.95	34.16	23.98	75.62	0	99.37	7.02
2020	8	18	2	27.97	33.98	24.2	74.69	0	99.36	7.91
2020	8	19	0	28.02	34.25	24.1	75.25	0.01	99.25	6.52
2020	8	20	16	27.1	30.69	24.69	79.69	0	99.28	7.16
2020	8	21	23	28.14	34.87	24.12	73.62	0	99.43	6.13
2020	8	22	6	28.19	34.43	23.94	74.56	0.04	99.51	6.79
2020	8	23	6	28.08	34.63	23.86	74.62	0.14	99.49	7.12
2020	8	24	6	28.46	35.08	23.96	72	0.12	99.5	5.34
2020	8	25	12	28.7	35.18	23.9	72.19	0.25	99.52	5.66
2020	8	26	13	27.91	33.51	24.33	75.19	0.48	99.57	5.73
2020	8	27	2	28.54	35.36	24.54	72.69	0.54	99.45	7.12
2020	8	28	3	28	34.37	23.87	73.44	0.38	99.37	7.65
2020	8	29	6	28.16	33.9	24.51	72.25	0.17	99.38	8.2
2020	8	30	17	28.13	34	24.62	72.88	0.26	99.42	7.12
2020	8	31	37	27.44	32.19	24.51	77.69	5.02	99.44	6.24
2020	9	1	43	27.3	33.62	23.35	76.19	8.46	99.45	6.41
2020	9	2	9	25.94	29.83	23.5	82.31	12.21	99.47	7.06
2020	9	3	10	26.24	30.15	23.54	84.38	3.86	99.43	7.19
2020	9	4	4	26.93	31.87	24.05	81.44	2.11	99.36	6.23
2020	9	5	6	27.4	33.05	23.96	77.56	1.67	99.34	8.59
2020	9	6	2	27.01	32.95	23.77	78.25	12.8	99.41	8.54
2020	9	7	0	26.2	30.33	23.19	79.12	4.8	99.47	8.13
2020	9	8	17	26.85	31.43	23.88	80.25	3.78	99.49	6.88
2020	9	9	7	26.15	29.65	23.89	84.75	12.89	99.47	8.92
2020	9	10	8	26.23	30.06	23.76	81.62	21.84	99.38	8.77
2020	9	11	14	25.94	29.11	23.98	86.5	63.7	99.4	8.64
2020	9	12	26	25.8	28.9	23.86	87.31	0.46	99.56	7.2
2020	9	13	39	25.8	29.1	23.9	86.19	1.13	99.57	7.02
2020	9	14	28	26.4	30.76	23.53	82.31	0.73	99.49	7.95
2020	9	15	9	26.51	31.15	23.27	82.5	0.37	99.46	8.78
2020	9	16	0	26.48	29.87	24.16	84.75	0.09	99.49	7.8
2020	9	17	5	26.37	29.23	24.42	87.12	0.58	99.51	7.94
2020	9	18	5	26.35	29.35	24.76	86.25	2.03	99.42	9.43
2020	9	19	2	25.9	28.85	24.28	82.75	5.48	99.36	9.65
2020	9	20	4	26.26	30.15	23.98	75.69	1.48	99.34	11.29
2020	9	21	12	26.43	30.51	23.35	77.88	4.72	99.39	11.16
2020	9	22	14	26.42	30.66	23.45	80.56	2.51	99.46	9.9
2020	9	23	11	26.72	31.09	23.98	80.69	1.92	99.51	8.52
2020	9	24	9	26.19	29.82	23.9	84.62	0.36	99.62	5.39
2020	9	25	12	25.11	27.63	23.32	90	1.32	99.64	5.62
2020	9	26	4	26.55	31.63	23.04	80.44	0.39	99.58	6.48
2020	9	27	11	26.67	31.21	23.33	82.75	0.4	99.58	6.56
2020	9	28	3	26.5	30.23	24.22	84.44	4.68	99.54	7.09
2020	9	29	11	25.67	28.35	24.08	88.88	9.88	99.45	7.99
2020	9	30	6	25.9	29.49	24.08	85.81	3.64	99.42	8.88
2020	10	1	2	26.34	30.8	23.69	81.62	0.99	99.42	7.8
2020	10	2	6	26.65	31.49	23.58	80.38	0.14	99.44	8.52
2020	10	3	7	27	32.03	24.02	79.44	0.49	99.49	9.48
2020	10	4	7	26.97	32.3	23.97	76.75	0.17	99.53	8.92
2020	10	5	111	27.29	33.7	23.32	74.56	0.02	99.44	6.7
2020	10	6	739	27.29	34.19	22.54	77.62	2.45	99.43	5.57
2020	10	7	207	26.87	32.75	23.11	76.75	0.23	99.47	6.91
2020	10	8	29	26.64	31.22	23.62	80.88	0.58	99.47	6.33
2020	10	9	35	26.6	30.54	24.04	80.25	0.46	99.49	7.38
2020	10	10	105	26.23	30.22	23.67	81.75	1.03	99.45	7.38
2020	10	11	124	26.8	31	24.3	79.56	2.48	99.31	10.3
2020	10	12	92	27.25	31.9	24.3	78.31	0.96	99.24	10.66
2020	10	13	194	27.28	31.32	25.05	79.06	1.94	99.19	11.82
2020	10	14	132	27.23	31.38	24.96	80.69	2.69	99.3	11.48
2020	10	15	74	26.96	31.21	24.51	82.06	5.03	99.29	9.7
2020	10	16	110	27.06	32.51	23.3	77.44	0.13	99.25	8.5
2020	10	17	121	27.23	33.54	22.67	74.88	0.22	99.31	6.8
2020	10	18	63	27.14	32.6	24.19	78.94	2.26	99.36	6.45
2020	10	19	87	27.27	33.3	24.22	78.81	5.61	99.32	7.23
2020	10	20	186	27.65	33.05	24.61	76.81	0.26	99.3	8.44
2020	10	21	167	27.67	32.84	24.48	77.88	0.36	99.37	9.09
2020	10	22	309	27.62	32.32	24.8	78.44	0.69	99.36	9.05
2020	10	23	866	27.26	33.12	24.1	76.12	0.03	99.4	8.44
2020	10	24	368	27.8	34.19	23.83	74.06	0.01	99.5	6.95
2020	10	25	351	26.83	30.83	23.92	79.75	1.64	99.59	4.91
2020	10	26	541	27.3	32.59	23.42	79.38	1.81	99.58	3.59
2020	10	27	457	28.15	34.58	23.5	72.12	0.76	99.51	3.29
2020	10	28	335	27.78	33.77	23.41	73.19	1.14	99.57	3.2
2020	10	29	586	27.27	33.32	23.03	76	1.17	99.6	5.36
2020	10	30	633	26.88	32.23	22.75	78.94	3.3	99.59	4.84
2020	10	31	239	27.45	32.76	23.33	77.06	1.45	99.6	3.3
2020	11	1	397	27.42	32.57	23.69	76.31	0.99	99.67	3.55
2020	11	2	275	28.12	34.67	22.94	74.88	1.99	99.71	2.66
2020	11	3	409	28	33.87	23.62	77.38	6.86	99.69	2.21
2020	11	4	443	28.08	33.55	24.05	77.06	11.2	99.63	2.12
2020	11	5	383	27.26	32.32	23.64	80.19	10.98	99.67	3.86
2020	11	6	400	26.49	30.59	23.98	85.75	12.56	99.75	4.95
2020	11	7	449	26.9	31.44	24.14	82.94	6.98	99.78	5.83
2020	11	8	510	26.36	30.41	23.56	86.5	19.22	99.79	5.39
2020	11	9	356	26.08	29.09	24.11	92.25	56.95	99.62	6.14
2020	11	10	430	25.94	28.17	24.38	92.38	27.92	99.46	5.4
2020	11	11	635	26.1	29.86	23.48	88.19	13.81	99.48	4.2
2020	11	12	373	25.66	28.79	23.73	90.62	16.34	99.61	4.24
2020	11	13	468	26.01	29.65	23.65	89.25	5.05	99.56	4.21
2020	11	14	392	25.88	28.38	23.61	93.88	30.04	99.44	5.22
2020	11	15	704	26.15	28.54	24.49	92.81	10.51	99.38	4.69
2020	11	16	387	25.53	28.56	23.88	91.94	8.85	99.55	5.35
2020	11	17	401	25.58	29.05	23.51	90.31	14.94	99.54	6.09
2020	11	18	327	24.93	26.68	23.43	91.75	13.47	99.63	1.95
2020	11	19	439	25.69	30.11	22.6	84.38	1.47	99.65	2.8
2020	11	20	439	25.34	29.4	22.7	88.38	8.28	99.64	5.29
2020	11	21	491	25.33	29.24	22.88	86.94	1.99	99.68	5.8
2020	11	22	400	24.44	27.04	22.49	92.12	7.35	99.73	3.84
2020	11	23	337	24.5	27.29	22.69	88.88	6.56	99.64	3.03
2020	11	24	459	24.51	28.83	21.28	91.5	5.42	99.43	7.2
2020	11	25	502	25.35	27.84	23.91	92.25	9.79	99.38	6.91
2020	11	26	559	25.17	28.24	22.53	90.62	0.42	99.53	5.42
2020	11	27	473	25.35	29.87	21.06	85.5	2.54	99.7	2.65
2020	11	28	487	25.23	28.76	22.76	90.06	3.09	99.8	3.48
2020	11	29	496	25.54	29.37	22.89	88.5	1.87	99.76	4.86
2020	11	30	503	25.26	28.72	22.26	89.06	3.5	99.72	5.2
2020	12	1	545	24.63	26.5	23.28	93.44	13.97	99.67	5.35
2020	12	2	878	25.03	26.38	23.68	95.75	44.2	99.13	9.27
2020	12	3	628	25.12	27.08	23.22	92.88	23.7	99.19	10.12
2020	12	4	521	25.18	28.58	22.65	91.5	30.69	99.3	6.01
2020	12	5	669	25.51	27.76	23.87	92.31	3.37	99.38	3.99
2020	12	6	649	26.09	29.64	23.38	87.69	0.97	99.54	4.64
2020	12	7	703	25.75	29.67	22.87	89.44	0.87	99.75	3.27
2020	12	8	798	25.44	28.68	23.29	90.06	2.36	99.84	4.66
2020	12	9	694	25.36	29.3	22.25	89.62	2.83	99.78	4.48
2020	12	10	541	24.63	28.78	21.98	86	0.14	99.8	4.72
2020	12	11	762	24.33	28.72	20.79	86.25	0.1	99.81	4.77
2020	12	12	760	24.28	28.92	20.76	86.56	0.58	99.75	3.87
2020	12	13	655	23.81	28.75	20.12	82.75	0.15	99.72	4.3
2020	12	14	688	23.68	28.34	19.95	83.19	0.13	99.69	4.41
2020	12	15	643	24.69	28.83	21.15	90.44	11.61	99.67	3.84
2020	12	16	616	24.8	29.16	21.69	87.94	0.5	99.76	3.54
2020	12	17	650	24.7	29.13	20.94	89	4.42	99.74	3.8
2020	12	18	662	24.39	27.84	22.26	90.81	11.28	99.73	4.73
2020	12	19	618	24.29	26.69	22.26	93.5	19.29	99.74	5.76
2020	12	20	594	24.44	26.25	23.14	92.75	15.65	99.78	6.98
2020	12	21	370	24.33	26.92	22.8	93.88	23.83	99.67	7.3
2020	12	22	428	24.72	27.21	23.33	93.75	20.48	99.64	7.1
2020	12	23	580	24.33	26.58	22.82	93.75	14.76	99.67	4.54
2020	12	24	592	24.62	28.54	22.42	90.44	1.19	99.6	6.59
2020	12	25	551	24.37	28.23	21.51	87.44	0.17	99.65	5.73
2020	12	26	598	23.87	28.23	20.43	87.94	1.91	99.71	4.69
2020	12	27	674	24.72	28.01	22.17	92.19	26.47	99.6	6.13
2020	12	28	549	24.76	28.63	22.2	92.12	16.81	99.57	6.27
2020	12	29	453	25.45	29.69	22.96	90.69	6.46	99.54	4.69
2020	12	30	646	25.31	29.22	22.15	90.56	7.29	99.55	4.78
2020	12	31	597	25.02	28.44	22.53	90.62	16.15	99.61	7.64
2021	1	1	557	23.79	27.81	21.26	86	0.84	99.75	5.62
2021	1	2	515	24.76	28.78	21.44	90.94	1.5	99.63	5.38
2021	1	3	403	25.02	27.31	23.26	94.19	5.25	99.52	4.53
2021	1	4	468	24.91	27.23	23.08	94.12	14.84	99.58	5.08
2021	1	5	484	24.01	26.38	22.12	93.69	8.97	99.65	3.91
2021	1	6	522	25.14	28.84	21.8	88.88	16.36	99.6	2.39
2021	1	7	532	24.73	27.35	23	92.44	17.23	99.5	3.16
2021	1	8	525	25.4	28.68	22.87	91.31	4.18	99.41	3.47
2021	1	9	535	24.53	26.73	22.91	93.94	17.5	99.48	5.07
2021	1	10	540	24.04	25.72	22.44	94.44	22.83	99.51	4.48
2021	1	11	569	24.42	25.87	22.89	95.31	45.09	99.47	7.12
2021	1	12	588	24.8	27.11	23.58	94.25	8.85	99.42	8.88
2021	1	13	692	24.51	27.09	22.45	93.06	14.91	99.57	6.79
2021	1	14	670	24.64	28.3	22.19	93.19	9.89	99.56	4.64
2021	1	15	695	23.39	24.8	21.4	94.31	11.38	99.62	4.07
2021	1	16	719	24.01	27.05	21.37	92.69	1.13	99.57	3.99
2021	1	17	749	24.62	29.19	21.28	91.44	3.47	99.6	6.32
2021	1	18	688	23.99	27.78	21.48	90.25	1.11	99.67	7.17
2021	1	19	669	24.07	27.9	21.05	91.38	2.82	99.65	4.98
2021	1	20	770	25.12	27.58	22.98	94.62	2.46	99.63	4.24
2021	1	21	887	25.72	29.58	22.96	90.44	0.07	99.67	4.46
2021	1	22	787	24.94	29.19	21.66	89.31	0.01	99.7	4.79
2021	1	23	724	24.15	28.45	20.91	86.88	0	99.74	4.62
2021	1	24	843	23.26	27.87	20.01	85.44	0	99.82	4.73
2021	1	25	737	22.98	27.9	19.38	82.69	0	99.86	4.67
2021	1	26	755	22.61	27.34	18.54	82.5	0.03	99.82	5.74
2021	1	27	772	22.81	26.91	20.2	85.12	0.07	99.8	5.44
2021	1	28	892	23.67	28.24	20.25	85.5	0.38	99.78	5.02
2021	1	29	859	24.31	27.38	21.67	94.75	7.6	99.74	6.94
2021	1	30	848	25.01	28.62	22.66	91.56	6.84	99.73	5.26
2021	1	31	864	24.71	28.12	22.26	91.12	12.93	99.77	5.43
2021	2	1	826	24.63	27.65	22.81	91.75	8.67	99.88	6.81
2021	2	2	715	24.71	28.08	22.73	91.69	6.68	99.86	7.59
2021	2	3	711	24	27.51	21.75	87.75	0.37	99.87	6.92
2021	2	4	706	23.8	27.76	21.18	85.62	0.11	99.91	6.59
2021	2	5	735	23.79	27.89	20.69	87.5	0.16	99.82	5.45
2021	2	6	726	24.37	28.82	20.94	89.06	2.43	99.71	5.73
2021	2	7	772	24.89	29.19	22.19	89.88	2.88	99.68	6.64
2021	2	8	887	23.98	27.7	20.96	87.5	1.51	99.78	8.1
2021	2	9	976	22.75	27.3	19.15	83.44	0.04	99.76	7.14
2021	2	10	963	22.22	27.37	18.56	81.31	0	99.76	5.59
2021	2	11	942	21.99	27.52	17.26	81.5	0.01	99.72	4.6
2021	2	12	940	23.24	29.04	18.42	85.62	0.1	99.78	3.88
2021	2	13	796	24.56	30.04	20.38	87.69	0.37	99.83	4.12
2021	2	14	802	24.65	29.7	20.53	87.19	0.06	99.84	3.32
2021	2	15	774	24.55	29.87	20.51	86.44	0.04	99.76	3.91
2021	2	16	756	24.06	28.19	20.47	86.56	0.01	99.73	3.34
2021	2	17	722	24.26	29.4	20.3	84.56	0.01	99.68	4.45
2021	2	18	514	24.32	29.32	19.99	86.19	0.42	99.77	4.06
2021	2	19	517	25.5	30.36	22.11	88.31	1.08	99.71	5.71
2021	2	20	543	25.48	29.87	22	87.56	2.02	99.69	5.54
2021	2	21	519	25.4	29.82	22.33	87.31	4.45	99.74	5.53
2021	2	22	518	25.33	29.34	22.75	88.38	2.45	99.8	6.21
2021	2	23	492	24.82	29.03	22.06	85.25	0.15	99.76	5.6
2021	2	24	458	24.6	29.72	21.01	85.81	3.48	99.71	4.03
2021	2	25	466	24.83	30.19	20.58	86.19	0.12	99.69	3.29
2021	2	26	497	24.91	30.63	20.31	84	0	99.6	3.01
2021	2	27	460	24.69	30.98	19.94	80.06	0	99.53	2.66
2021	2	28	204	23.58	29.69	18.14	83.88	0	99.6	4.26
2021	3	1	458	23.72	29.52	19.43	84.38	0	99.88	5.1
2021	3	2	318	23.59	29.23	19.17	81.25	0.02	99.88	5.44
2021	3	3	356	23.51	29.1	19.07	80.75	0.03	99.78	5.14
2021	3	4	384	24.12	29.75	19.4	80.38	0.02	99.75	5.16
2021	3	5	350	25.03	30.04	20.15	82.12	0.13	99.86	3.65
2021	3	6	190	25.28	29.07	22.33	89	2.74	99.86	3.16
2021	3	7	545	25.3	28.68	22.7	90.38	4.9	99.76	3.81
2021	3	8	344	25.87	29.5	23.51	89.5	10.19	99.75	4.95
2021	3	9	304	25.59	30.37	21.8	85.44	0.86	99.83	4.63
2021	3	10	342	25.19	29.23	21.66	89.31	8.83	99.85	5.29
2021	3	11	304	25.04	29.08	21.98	88.12	2.31	99.87	5.32
2021	3	12	297	25.33	29.99	21.75	84.31	0.19	99.92	5.57
2021	3	13	314	25.83	30.67	22.01	84.25	0.21	99.81	5.41
2021	3	14	307	25.65	29.56	22.92	85.69	1.12	99.72	5.9
2021	3	15	331	25.5	30.95	21.58	82.19	0	99.64	5.37
2021	3	16	154	25.75	30.98	22.05	83.88	0.05	99.66	5.01
2021	3	17	470	25.96	31.26	22.12	82.88	0.07	99.59	5.12
2021	3	18	162	25.82	30.59	22.21	83.44	0.48	99.61	3.8
2021	3	19	473	25.26	29.28	21.75	82.31	1.81	99.63	5.32
2021	3	20	158	25.65	31.16	20.48	73.38	5.33	99.53	1.99
2021	3	21	545	26.37	31.87	21.74	79.44	3.31	99.47	3.17
2021	3	22	314	26.58	31.82	22.51	83.06	1.94	99.59	3.88
2021	3	23	251	26.56	31.23	23.15	83.75	0.21	99.64	3.89
2021	3	24	253	25.98	29.47	23.52	86.38	1.27	99.64	4.27
2021	3	25	271	25.76	30.27	22.43	82.56	0.58	99.59	4.92
2021	3	26	272	26.1	31.07	22.28	79.25	0.95	99.54	6.65
2021	3	27	278	26.19	31.57	21.75	82.25	2.78	99.52	4.7
2021	3	28	249	26.55	32.3	22.24	79.69	3.05	99.52	2.95
2021	3	29	215	27.16	33.1	22.12	74.88	1.72	99.51	2.88
2021	3	30	139	27.18	32.66	23.03	79.5	3.58	99.41	3.84
2021	3	31	264	28	34.57	22.44	76.12	0.03	99.29	4.53
2021	4	1	211	28.52	34.81	24.37	77.06	0.01	99.29	5.31
2021	4	2	211	28.75	34.41	25.26	76.31	0.01	99.33	5.89
2021	4	3	167	28.23	34.54	24.23	75.31	0.01	99.4	6.42
2021	4	4	141	28.2	34.59	23.57	72.75	0.09	99.44	5.01
2021	4	5	159	29.01	35.71	23.5	71.12	0.12	99.46	3.59
2021	4	6	95	27.76	33.9	23.27	74.69	0.01	99.58	4.57
2021	4	7	220	27.1	34.21	21.84	76.44	2.38	99.67	4.33
2021	4	8	343	27.73	34.47	21.65	73.38	1.63	99.53	2.15
2021	4	9	311	28.19	34.4	23.35	73.56	2.43	99.47	1.72
2021	4	10	284	27.9	32.56	24.28	75.62	4.74	99.59	2.49
2021	4	11	283	27.83	33.8	23.81	77.56	13.42	99.69	2.74
2021	4	12	263	27.55	32.89	23.7	79.25	12.27	99.74	2.81
2021	4	13	226	27.19	32.08	23.31	80.62	4.57	99.72	2.05
2021	4	14	99	27.19	31.47	23.62	81.38	8.84	99.69	2.22
2021	4	15	230	26.05	29.39	23.8	87.56	41.5	99.72	2.25
2021	4	16	237	26.26	30.47	22.83	85.5	15.62	99.65	4.22
2021	4	17	168	26.76	31.02	23.42	85.5	3.02	99.69	3.97
2021	4	18	442	26.58	30.01	23.99	88.81	2.98	99.77	4.34
2021	4	19	309	27.05	30.98	24.48	85.44	0.28	99.61	5.8
2021	4	20	367	27.51	32.23	23.98	82.19	0.17	99.5	5.09
2021	4	21	578	27.84	31.87	23.74	80.12	0.87	99.59	3.05
2021	4	22	672	27.62	31.87	24.4	81.5	1.12	99.66	3.37
2021	4	23	796	27.26	31.33	24.44	84	0.6	99.61	4.35
2021	4	24	1068	27.57	32.56	23.51	81.12	3.36	99.54	3.17
2021	4	25	793	27.78	32.94	23.05	77.5	1.52	99.52	2.47
2021	4	26	997	27.29	30.73	23.95	83.69	6.19	99.51	1.8
2021	4	27	1111	27.76	32.07	24.79	83.12	2.19	99.57	3.21
2021	4	28	1466	27.46	31.52	24.51	84.81	3.15	99.63	4.02
2021	4	29	1531	27.53	32.12	24.6	83.06	1.95	99.57	5.48
2021	4	30	1662	27.95	32.63	24.22	81.38	6.26	99.46	2.89
2021	5	1	1716	27.51	31.69	24.17	85.31	5.9	99.42	2.68
2021	5	2	1891	27.65	32.36	24.44	81.31	4.9	99.46	2.42
2021	5	3	1923	27.55	32.01	23.9	83.25	12.17	99.42	2.52
2021	5	4	1914	27.01	30.04	24.92	86.12	17.56	99.42	2.79
2021	5	5	1939	27.59	32.21	23.77	82	0.91	99.41	3.23
2021	5	6	1895	27.69	32.36	24.11	82.56	3.2	99.47	3.3
2021	5	7	1914	26.7	30.48	23.93	85.44	16.65	99.57	3.7
2021	5	8	1896	26.75	31.04	23.23	84.12	1.63	99.48	3.56
2021	5	9	2672	27.9	32.6	23.5	80.75	2.24	99.37	2.86
2021	5	10	2624	26.98	29.5	25.01	89.5	9.42	99.39	3.06
2021	5	11	2568	26.42	28.74	24.48	92.06	13.16	99.42	3.59
2021	5	12	2429	26.81	29.65	24.86	90.31	2.56	99.33	4.61
2021	5	13	2269	26.76	29.37	24.95	90.5	6.18	99.26	5.52
2021	5	14	2289	26.45	29.66	24.71	88.5	10.68	99.28	7.05
2021	5	15	2386	26.42	29.23	24.6	88.62	3.88	99.3	7.27
2021	5	16	2275	26.63	30.37	24.26	87.81	3.28	99.38	6.37
2021	5	17	2456	26.9	31.19	23.43	85.69	2.67	99.43	3.87
2021	5	18	2518	27.37	31.35	24.54	84.81	0.24	99.48	4.16
2021	5	19	3623	26.98	30.23	24.65	87.44	2.49	99.45	5.16
2021	5	20	3443	26.65	30.12	24.59	86.19	3.82	99.52	7.33
2021	5	21	3547	26.82	31.16	23.77	82.88	10.65	99.6	7.48
2021	5	22	2909	26.95	29.73	25.01	89.88	10.65	99.48	7.37
2021	5	23	2959	27.13	29.63	25.56	90.12	5.81	99.46	8.15
2021	5	24	2971	27.12	29.48	25.83	90	7.56	99.5	9
2021	5	25	2728	26.26	27.49	25	87.5	22.88	99.53	10.23
2021	5	26	2377	26.27	28.67	24.71	84.5	4.51	99.47	12.23
2021	5	27	2584	26.9	30.37	24.84	83	5.58	99.41	10.26
2021	5	28	2850	27.23	31.27	24.76	84.44	1.47	99.45	8.26
2021	5	29	2882	27.31	30.79	25.06	86.12	0.43	99.49	7.84
2021	5	30	2859	27.07	30.3	25.37	86.62	0.27	99.45	6.7
2021	5	31	2912	27.09	29.95	25.36	86.81	0.18	99.32	7.56
2021	6	1	2877	27.41	31.21	25	84.12	0.09	99.32	7.22
2021	6	2	3306	27.37	31.23	24.82	85.19	0.89	99.33	6.03
2021	6	3	3297	27.21	30.87	25.19	87.62	6.39	99.39	6.19
2021	6	4	3410	26.11	27.9	25.15	93	41.98	99.44	6.69
2021	6	5	3103	25.79	27.93	24.48	92.62	4.89	99.55	6.01
2021	6	6	2976	26.53	29.8	24.22	87.31	0.8	99.53	6.41
2021	6	7	2646	26.47	29.4	24.22	88.62	0.3	99.52	6.08
2021	6	8	2682	26.78	29.62	24.8	88.62	3.47	99.48	8.12
2021	6	9	2735	26.55	30.19	24.08	85.94	1.68	99.45	7.68
2021	6	10	2738	26.75	30.61	24.5	86.5	0.69	99.31	8.74
2021	6	11	2232	26.8	31.16	24.24	83.94	0.16	99.36	8.52
2021	6	12	2911	26.97	31.01	23.8	83.94	0.67	99.42	9.12
2021	6	13	2361	26.67	30.08	24.19	85.38	1.9	99.46	9.34
2021	6	14	2284	26.32	29.83	23.56	85.75	5.86	99.44	9.29
2021	6	15	2334	26.56	29.53	24.46	85.12	0.3	99.37	9.54
2021	6	16	2436	26.68	30.48	24.2	84.69	1.19	99.46	9.23
2021	6	17	2372	26.73	29.92	24.59	86.38	2.17	99.54	8.51
2021	6	18	2349	26.6	29.65	24.58	87	0.07	99.57	7.56
2021	6	19	2248	26.44	29.96	24.29	86.38	0.06	99.69	5.84
2021	6	20	2028	26.39	30.02	23.8	85.88	0.1	99.67	5.17
2021	6	21	2131	26.69	30.44	23.89	86	0.16	99.58	6.05
2021	6	22	2093	26.59	29.85	24.31	87.5	0.45	99.49	6.31
2021	6	23	2196	26.96	31.76	24.23	82.25	0.76	99.53	7.45
2021	6	24	1941	26.12	29.26	24.08	87	2.38	99.55	7.12
2021	6	25	1876	26.64	30.79	24.07	84.56	0.29	99.47	7.44
2021	6	26	1825	26.34	29.88	24.03	83.38	0.11	99.45	7.7
2021	6	27	1867	26.41	30.21	23.82	83.94	1.04	99.52	6.79
2021	6	28	1890	26.4	30.65	23.53	81.88	0.24	99.5	7.3
2021	6	29	1717	26.87	31.84	23.15	81	0.57	99.44	6.48
2021	6	30	1864	26.89	30.83	24.27	84.88	0.8	99.41	5.91
2021	7	1	1883	26.87	30.88	24.23	84.06	1.34	99.39	7.67
2021	7	2	1823	26.92	31.01	23.57	81.19	0.91	99.44	7.85
2021	7	3	1262	26.66	29.86	24.71	85.56	0.61	99.4	6.02
2021	7	4	1573	26.67	30.06	24.57	85.81	2.87	99.38	6.23
2021	7	5	869	26.71	30.74	23.99	85.56	10.97	99.32	5.18
2021	7	6	934	26.74	30.33	24.18	85.44	4.97	99.22	5.06
2021	7	7	1243	26.37	29.87	24.29	85.56	1.51	99.25	6.52
2021	7	8	1270	26.9	30.29	24.51	86.94	1.31	99.3	6.95
2021	7	9	1537	26.65	30.19	24.66	85.44	4.78	99.23	9.11
2021	7	10	1548	25.63	28.15	24.55	84.81	7.19	99.26	10.61
2021	7	11	1507	26.67	30.43	24.29	80.62	0.6	99.29	9.73
2021	7	12	1568	26.45	31	23.51	82.75	51.93	99.24	10.57
2021	7	13	1413	26.19	29.23	24.48	88.44	37.5	99.28	8.62
2021	7	14	1540	26.11	28.92	24.47	87.62	0.85	99.29	7.79
2021	7	15	1484	26.27	30.11	24.2	86.31	0.94	99.34	4.61
2021	7	16	1517	26.05	29.26	23.73	88.25	1.19	99.46	6.68
2021	7	17	1452	26.76	30.4	24.3	86.25	2.97	99.43	5.12
2021	7	18	1420	26.12	28.73	24.62	89.19	5.31	99.38	6.63
2021	7	19	1487	26.13	28.96	24.53	87.56	1.05	99.47	7.71
2021	7	20	1554	26.49	30.04	24.48	85.62	0.02	99.58	8.09
2021	7	21	1604	26.55	29.54	24.69	85.88	0.04	99.55	8.2
2021	7	22	1721	26.43	28.9	25.01	87.5	0.28	99.38	9.39
2021	7	23	1310	26.44	29.54	24.72	81.31	0.91	99.37	11.25
2021	7	24	2242	26.31	29.87	23.72	82.38	0.67	99.46	10.75
2021	7	25	1666	25.92	29.65	23.67	87.44	3.75	99.53	9.05
2021	7	26	1665	26.19	29.93	23.69	85.25	2.98	99.53	9.56
2021	7	27	1711	26.51	30.14	24.29	86.38	2.69	99.47	8.62
2021	7	28	1940	26.43	29.65	24.51	86.38	0.41	99.51	7.64
2021	7	29	2370	26.74	31.29	23.9	83.19	0.05	99.5	7.6
2021	7	30	2460	26.83	30.87	24.41	84	0.02	99.61	6.82
2021	7	31	2150	26.54	30.54	24.2	84.25	0	99.65	7.09
2021	8	1	2537	26.4	30.08	24.27	85.12	0	99.54	6.9
2021	8	2	2420	26.63	30.37	24.19	83.19	0	99.58	8.39
2021	8	3	2450	26.34	30.66	24.05	80.56	0.01	99.73	8.13
2021	8	4	2556	27.05	31.46	24.28	82.25	0.22	99.71	7.95
2021	8	5	2654	27.01	30.9	24.26	81.44	0.22	99.62	8.83
2021	8	6	2794	27.15	31.09	24.8	82.44	0.77	99.51	9.01
2021	8	7	1820	27.01	30.9	24.53	83.44	2.08	99.51	7.86
2021	8	8	3951	26.05	29.42	24.21	85.44	1.56	99.57	7.43
2021	8	9	2953	25.77	29.12	23.78	83.75	2.32	99.62	8.21
2021	8	10	2904	26.45	30.93	23.83	80.62	0.25	99.52	7.91
2021	8	11	6228	26.7	30.49	24.51	81.44	1.17	99.49	7.28
2021	8	12	3039	26.21	30.19	24.15	83.94	3.68	99.58	7.93
2021	8	13	3152	26.12	29.98	23.89	84.44	1.25	99.46	5.77
2021	8	14	3263	26.51	31.02	23.98	80.69	0.23	99.33	7.46
2021	8	15	3435	26.23	29.76	24.15	83.62	0.54	99.41	6.71
2021	8	16	3640	26.56	31.37	24.08	80.19	0.27	99.51	7.2
2021	8	17	7075	26.68	31.18	23.99	80.69	0.21	99.57	9.46
2021	8	18	3676	26.53	31.23	23.51	78.38	1.14	99.58	9.24
2021	8	19	3806	26.84	32.21	23.23	78	0.34	99.43	8.11
2021	8	20	8647	26.74	31.06	24.32	80.25	0.16	99.41	6.19
2021	8	21	3884	26.48	30.33	23.98	83.19	2.27	99.52	4.88
2021	8	22	4304	25.9	29.26	23.55	85.31	2.99	99.54	3.67
2021	8	23	4355	26.12	31.49	22.85	82.62	1.11	99.55	5.77
2021	8	24	4446	26.58	32.71	22.31	78.88	0.51	99.55	7.28
2021	8	25	8967	27.01	32.01	23.51	81	4.05	99.44	7.52
2021	8	26	4602	26.76	30.62	24.42	81.75	3.91	99.33	9.38
2021	8	27	4591	27.17	31.44	24.45	80.56	2.12	99.25	9.54
2021	8	28	4596	27.01	31.05	24.76	80.56	1.46	99.19	9.42
2021	8	29	4612	26.03	29.21	24.24	81.81	4.66	99.23	9.9
2021	8	30	9912	27.01	32.04	24.15	77.19	0.66	99.31	7.77
2021	8	31	4221	27.64	33.01	24.34	77.5	0.18	99.36	7.14
2021	9	1	3828	27.13	31.69	24.52	80.88	0.7	99.46	7.77
2021	9	2	3627	26.33	29.73	24.46	84.38	7.28	99.46	7.55
2021	9	3	3644	26.05	29.09	23.91	84.62	4.33	99.44	7.31
2021	9	4	0	26.65	30.77	24.15	82.62	2.44	99.45	8.7
2021	9	5	11366	26.67	30.57	24.45	83.06	5.46	99.45	9.37
2021	9	6	3182	26.62	30.45	24.26	83.19	2.34	99.46	8.6
2021	9	7	5914	27.04	31.98	24.3	81.25	0.55	99.5	8.79
2021	9	8	2917	27.19	31.76	24.23	77.75	0.09	99.57	8.77
2021	9	9	2856	27.62	33.24	24.07	76	0.06	99.6	7.5
2021	9	10	2842	27.57	32.83	24.48	77.44	0.09	99.54	7.84
2021	9	11	2802	27.15	31.38	24.58	77.25	0.07	99.5	8.67
2021	9	12	2642	27.07	30.78	24.25	76.62	0.2	99.44	10.01
2021	9	13	2560	27.13	31.42	24.3	78.69	1.95	99.38	9.92
2021	9	14	2475	27.37	31.58	24.69	81.44	1.7	99.43	8.26
2021	9	15	5466	27.5	31.6	24.87	82.5	2.11	99.46	7.35
2021	9	16	2271	27.38	31.61	24.62	79.38	2.18	99.44	7.88
2021	9	17	2078	27.53	33.33	24.1	78.88	4.75	99.34	6.41
2021	9	18	1986	26.95	31.92	24.25	81.62	5.05	99.44	6.09
2021	9	19	1733	27.12	31.17	24.55	83	3.43	99.53	4.69
2021	9	20	1518	27.09	31.36	24.44	83.12	1.48	99.53	4.88
2021	9	21	1321	26.99	31.06	24.56	82.94	0.94	99.45	7.27
2021	9	22	1342	27.9	33.19	24.47	78.31	1.08	99.29	6.45
2021	9	23	1368	27.51	33.09	24.25	79.31	3.17	99.34	6.99
2021	9	24	1332	27.99	33.12	24.86	80.88	28.48	99.35	5.29
2021	9	25	1159	26.12	29.08	24.34	84.88	5.97	99.39	7.3
2021	9	26	1078	26.58	30.4	24.08	83	3.11	99.24	7.62
2021	9	27	983	25.5	27.58	23.91	85.75	6.28	99.22	11.41
2021	9	28	932	25.91	29.33	23.99	83.69	2.39	99.41	9.66
2021	9	29	941	26.87	32.41	23.62	80.69	0.59	99.44	5.48
2021	9	30	912	26.88	31.91	24.06	81	8.32	99.51	4.36
2021	10	1	1398	25.07	27.71	23.14	89.31	27.29	99.46	4.02
2021	10	2	855	25.9	30.28	22.51	85.69	4.03	99.38	3.91
2021	10	3	802	26.41	31.42	23.11	83.81	1.78	99.37	5.59
2021	10	4	786	26.14	29.67	23.99	88.62	6.28	99.34	5.38
2021	10	5	784	25.94	29.58	23.62	88.69	24.25	99.36	6.45
2021	10	6	776	25.78	29.57	23.19	87.44	11.02	99.34	7.5
2021	10	7	772	26.22	29.92	23.98	87.19	1.05	99.38	6.6
2021	10	8	1387	26.5	30.6	24.02	85.31	1.62	99.46	7.59
2021	10	9	726	26.37	30.23	23.8	85.06	3.33	99.57	7.48
2021	10	10	720	26.52	29.94	24.38	87.06	12.14	99.49	7.21
2021	10	11	681	25.65	28.26	23.77	87.12	15.8	99.44	8.05
2021	10	12	671	26.23	30.51	23.26	83.19	1.26	99.4	8.41
2021	10	13	680	26.77	31.01	24.07	82.88	0.16	99.33	7.34
2021	10	14	1340	26.98	30.84	24.63	84.44	0.1	99.27	8.45
2021	10	15	666	26.83	30.3	24.63	84.94	0.3	99.06	8.57
2021	10	16	649	26.74	31.08	24.02	84.88	8.81	99.1	9.16
2021	10	17	578	26.34	30.2	24.19	83.75	1.8	99.26	9.69
2021	10	18	570	26.72	31.43	23.91	80.75	0.06	99.46	8.02
2021	10	19	548	26.72	30.82	23.65	83.94	1.89	99.63	5.57
2021	10	20	539	25.97	28.22	23.87	88.06	10.46	99.75	3.07
2021	10	21	555	26.41	30.28	23.65	87.44	15.44	99.73	2.48
2021	10	22	1115	26.52	30.28	23.5	83.75	8.45	99.8	3.7
2021	10	23	554	26.23	30.83	22.94	84.12	7	99.88	3.91
2021	10	24	555	25.17	28.92	22.3	86.94	1.99	99.87	5.25
2021	10	25	561	25.87	30.07	22.98	84.12	3.16	99.67	3.03
2021	10	26	556	25.56	29.31	22.11	84.12	18.25	99.56	2.02
2021	10	27	1119	25.89	29.96	22.58	84.75	10.33	99.57	2.88
2021	10	28	540	25.03	28.37	23.05	90.25	29.68	99.53	4.45
2021	10	29	556	25.03	27.12	23.48	94.5	68.34	99.47	4.79
2021	10	30	565	25.65	29.8	22.88	88	42.52	99.65	4.71
2021	10	31	1092	25.86	28.55	23.8	93.5	29.7	99.51	5.55
2021	11	1	566	25.65	29.17	23.02	92.31	15.36	99.46	7.85
2021	11	2	573	25.73	29.67	22.37	88.12	8.39	99.57	3.51
2021	11	3	581	25.71	29.44	23.33	88.12	24.82	99.61	3.8
2021	11	4	592	25.09	28.08	22.4	90.62	22.83	99.65	3.66
2021	11	5	628	24.96	27.16	23.3	93	6.76	99.63	4.75
2021	11	6	617	25.32	28.37	23	91.31	12.71	99.52	5.47
2021	11	7	626	24.94	27.2	23.55	91.5	20.96	99.48	7.34
2021	11	8	679	24.47	25.95	23.19	94.31	53.51	99.48	7.08
2021	11	9	718	23.85	25.54	22.62	94.5	27.72	99.47	5.8
2021	11	10	693	24.17	26.04	22.78	94.38	17.72	99.32	7
2021	11	11	715	24.95	28.32	22.83	90.69	3.29	99.25	6.23
2021	11	12	723	25.55	28.95	23.65	90.88	10.73	99.37	8.15
2021	11	13	716	25.05	27.5	23.44	92.5	14.26	99.49	7.32
2021	11	14	1843	25.33	27.7	23.49	92.19	10.23	99.52	8.41
2021	11	15	931	25.62	28.05	24.05	93.06	11.79	99.37	6.3
2021	11	16	720	25.55	27.86	24.22	93.75	3.07	99.33	7.05
2021	11	17	728	25.22	27.83	23.6	92.94	23.26	99.45	4.73
2021	11	18	737	24.7	27.56	22.96	92.25	3.77	99.29	6.41
2021	11	19	745	25.48	29.03	22.75	90.94	3.71	99.18	5.52
2021	11	20	725	25.3	28.97	22.21	89.56	2.54	99.33	6.37
2021	11	21	697	24.8	29.49	21.23	86	0.01	99.54	4.61
2021	11	22	735	24.82	28.9	21.15	88.62	1.57	99.56	3.13
2021	11	23	1499	24.74	27.26	22.74	92.88	23.25	99.48	5.23
2021	11	24	745	24.65	26.46	23	95.81	50.19	99.45	4.97
2021	11	25	740	24.91	26.82	23.19	95.44	32.14	99.39	5.1
2021	11	26	714	25.32	28.67	22.93	90.88	5.27	99.46	3.18
2021	11	27	719	25.17	27.91	22.8	92.5	35.79	99.45	3.02
2021	11	28	742	25.14	28.21	23.01	91.62	16.57	99.53	5.13
2021	11	29	747	25.59	29.3	22.6	88.5	18.05	99.68	2.98
2021	11	30	722	24.9	27.58	22.9	92.31	9.12	99.7	3.69
2021	12	1	744	25.42	29.33	22.63	89.06	1.9	99.64	3.72
2021	12	2	738	25.46	29.5	22.29	87.94	9.44	99.63	2.95
2021	12	3	725	25.65	29.88	22.51	86.94	1.78	99.69	2.58
2021	12	4	740	25.97	30.42	21.9	83.5	2.19	99.73	2.14
2021	12	5	746	26.6	30.74	22.88	81.19	2.52	99.71	2.2
2021	12	6	741	25.77	29.66	22.83	88.38	4.61	99.67	2.84
2021	12	7	748	24.38	28.4	21.63	89.44	3.44	99.7	3.7
2021	12	8	757	25.34	29.69	21.5	90.62	4.69	99.66	4.41
2021	12	9	744	25.12	28.59	22.81	87.56	0.79	99.75	5.42
2021	12	10	754	25.06	29.15	21.94	88.31	0.67	99.81	6.25
2021	12	11	762	25.3	29.12	22.79	88.44	1.14	99.74	6.81
2021	12	12	714	25.34	28.96	22.44	89.88	9.96	99.71	7.02
2021	12	13	747	24.89	27.55	23.09	91.5	11.47	99.66	6.83
2021	12	14	2545	24.55	26.69	22.56	92.19	9.58	99.62	5.91
2021	12	15	772	24.47	26.41	23.16	93.88	11.17	99.69	5.09
2021	12	16	758	24.89	28.16	22.69	91.69	6.23	99.77	5.38
2021	12	17	715	24.75	28.19	22.33	89.94	2.93	99.86	4.88
2021	12	18	695	24.61	28.27	22.22	92.81	9.36	99.77	6.09
2021	12	19	551	24.45	28.65	21.88	89.25	1.08	99.89	5.73
2021	12	20	524	24.52	28.81	21.5	90.06	0.35	99.91	6.21
2021	12	21	713	24.44	29.14	21.43	89.44	0.58	99.96	5.13
2021	12	22	673	24.33	29.12	21.12	87.88	0.09	99.87	4.03
2021	12	23	554	23.22	28.12	19.22	86.06	0.01	99.83	3.96
2021	12	24	573	22.54	27.92	18.39	83.44	0	99.86	3.94
2021	12	25	529	22.55	27.55	18.61	83.38	0.01	99.9	4.77
2021	12	26	398	23.16	28.1	19.28	85	0.29	100	4.85
2021	12	27	458	23.3	28.24	19.73	85.12	0.07	100	5.29
2021	12	28	479	23.6	28.21	20.33	85.94	0.18	99.91	5.62
2021	12	29	1597	24.41	28.85	20.58	87	2.22	99.8	5.27
2021	12	30	563	25.15	29.23	21.78	90.19	8.08	99.83	5.32
2021	12	31	499	25.48	29.36	22.82	89.69	10.39	99.87	5.41
2022	1	1	351	25.54	29.07	23.4	90.56	14.74	99.9	6.1
2022	1	2	339	25.27	28.61	23.29	90.56	18.93	99.82	7.48
2022	1	3	365	24.82	27.75	23.15	91.38	22.54	99.8	8.26
2022	1	4	629	24.82	28.64	22.65	90.94	9.66	99.86	7.55
2022	1	5	550	25.09	29.26	22.15	90.81	8.97	99.84	5.53
2022	1	6	584	25.08	28.46	22.86	91.5	2.33	99.78	6.6
2022	1	7	588	25.01	28.9	22.27	90.75	3.14	99.83	5.12
2022	1	8	580	24.65	28.42	22.37	90.69	5.25	99.86	5.95
2022	1	9	436	24.76	28.58	22.23	88.81	2.7	99.74	5.83
2022	1	10	461	24.38	27.52	22.34	91.81	8.86	99.72	4.25
2022	1	11	944	25.07	29.23	22.3	89.62	0.56	99.71	5.21
2022	1	12	653	25.28	29.59	21.96	89.56	0.21	99.69	4.45
2022	1	13	594	25.16	29.52	21.87	89.44	0.07	99.67	4.3
2022	1	14	677	25.49	30.14	21.8	88.69	0.02	99.66	3.26
2022	1	15	661	25.12	29.78	21.49	88.06	0.05	99.71	4.18
2022	1	16	690	25.23	29.37	22.32	88.19	1.37	99.8	6.32
2022	1	17	688	24.9	28.77	22.34	88.12	2.05	99.93	6.18
2022	1	18	672	24.4	28.38	21.97	88.25	1.47	99.93	6.81
2022	1	19	829	23.8	28.46	20.66	85.62	0.24	99.8	5.88
2022	1	20	827	22.94	28.14	18.91	83.5	0.04	99.72	4.46
2022	1	21	840	22.12	27.92	17.14	80.25	0	99.78	2.96
2022	1	22	845	22.58	29.08	16.95	78.69	0	99.66	2.73
2022	1	23	838	23.36	29.83	16.91	77.31	0	99.62	2.74
2022	1	24	877	23.47	29.23	18.11	80.06	0	99.58	3.11
2022	1	25	891	23.19	28.63	17.98	83.5	0.07	99.59	3.01
2022	1	26	927	23.04	27.66	19.33	85.19	0.01	99.63	4.34
2022	1	27	2523	22.73	27.62	18.15	84.75	0.12	99.63	5.18
2022	1	28	961	24.56	29.11	21.33	88.56	0.64	99.65	5.84
2022	1	29	982	25.6	29.83	22.87	89.25	1.82	99.67	6.12
2022	1	30	1056	25.79	30.09	22.24	88.06	1.14	99.68	4.51
2022	1	31	1082	25.09	29.23	21.01	87.88	0.34	99.66	6.2
